# Supplementary material for: DNA Methylation Profiling Reveals the Change of Inflammation-Associated ZC3H12D in Leukoaraiosis
Source: Front Aging Neurosci. 2018 May 23;10:143. doi: 10.3389/fnagi.2018.00143 (PMC5974056; doi:10.3389/fnagi.2018.00143)
Supplement: Supplemental Table S2 — Hyper- and hypo-methylated loci and genes in LA. [file Table_2.XLS]

## Sheet: Differentially methylated sites
Target ID	Leukoaraiosis (LA)			CHR	UCSC_REFGENE_NAME	UCSC_REFGENE_GROUP	RELATION_TO_UCSC_CPG_ISLAND
	Average_Beta	DiffScore (vs. Normal)	Delta Beta (vs. Normal)
cg20951645	0.906568	58.1651	0.659384	X	BGN	3'UTR	NA
cg07878625	0.70505	19.2017	0.64016	7	ZNF783	Body	N_Shore
rs7660805	0.787389	20.4045	0.593201	NA	NA	NA	NA
cg17876294	0.635614	68.9351	0.578608	15	NA	NA	N_Shelf
cg14044167	0.54653	14.8332	0.499573	8	NDRG1	Body	NA
cg06300880	0.837666	29.3737	0.497553	3	CD80	TSS1500	NA
cg00188089	0.876479	25.517	0.492773	6	NA	NA	NA
cg16604528	0.831987	19.505	0.488763	20	APCDD1L	Body	S_Shore
cg17373649	0.906006	17.7355	0.47962	8	ERICH1	Body	NA
cg18285337	0.659647	17.2591	0.471863	1	NA	NA	S_Shelf
cg23421392	0.884687	17.55	0.471516	2	PDIA6	Body	NA
cg13885788	0.831265	19.5824	0.467562	6	NA	NA	NA
rs2468330	0.645613	15.105	0.464116	NA	NA	NA	NA
cg18949721	0.730187	17.5166	0.462591	14	NA	NA	NA
cg25943406	0.828341	25.4279	0.444995	X	NA	NA	N_Shore
cg22681945	0.599506	14.5024	0.443865	1	NA	NA	NA
cg11047442	0.749753	46.5507	0.442514	8	NA	NA	NA
rs472920	0.805806	14.7065	0.437594	NA	NA	NA	NA
cg09908042	0.672942	18.1845	0.435003	15	PCSK6	Body	N_Shelf
cg21035907	0.87306	18.0931	0.420078	8	NA	NA	N_Shore
cg05509228	0.711305	16.1123	0.41823	6	SMOC2	Body	Island
cg18021992	0.71657	15.1886	0.417272	20	ITPA	Body	NA
cg14228103	0.798105	14.7561	0.412394	7	PTN	5'UTR	NA
cg19214707	0.452149	16.4257	0.412104	7	NA	NA	NA
cg06437931	0.58521	21.9877	0.410016	1	NA	NA	NA
cg24636332	0.891902	16.0468	0.406912	17	SPNS2	Body	N_Shore
cg27399895	0.722088	18.5336	0.400634	1	GBP6	5'UTR	NA
cg02100397	0.463875	14.6655	0.397342	19	NA	NA	Island
cg14245898	0.736846	19.2918	0.386922	19	NA	NA	N_Shelf
cg02143936	0.731647	14.4131	0.386779	11	MICAL2	3'UTR	NA
cg13160627	0.827783	14.3015	0.380403	7	FAM20C	Body	NA
cg16554153	0.774117	46.9432	0.377329	7	SAMD9	5'UTR	NA
cg17209769	0.804844	29.9931	0.371013	4	NA	NA	NA
cg23187802	0.659575	15.7411	0.370583	10	ZCCHC24	Body	NA
cg17302580	0.767567	13.6704	0.37013	8	NA	NA	NA
cg13703663	0.861709	21.6263	0.365451	7	NA	NA	NA
cg10313151	0.860923	16.9002	0.356978	2	NA	NA	N_Shelf
cg23390745	0.758382	14.783	0.350287	1	KDM5B	TSS1500	N_Shore
cg04368836	0.739201	14.7043	0.338493	17	SGSM2	Body	N_Shore
cg18001722	0.838471	22.1204	0.333999	10	GRK5	Body	NA
cg20022036	0.813242	13.4337	0.32938	6	HLA-DRB1	Body	N_Shelf
cg10167978	0.784477	22.8883	0.328007	15	CGNL1	Body	NA
cg13275129	0.911894	17.2934	0.325732	11	MAML2	5'UTR;1stExon	NA
cg17101589	0.741783	17.1498	0.325382	2	NA	NA	NA
cg23947654	0.567211	19.0121	0.323222	2	TANC1	Body	NA
cg08103988	0.578152	13.9781	0.321738	17	NA	NA	Island
cg24699914	0.788904	65.3673	0.320601	1	NA	NA	NA
cg22094923	0.795741	21.6928	0.318049	17	TRPV1	5'UTR; 1stExon	NA
cg19245335	0.527522	18.6823	0.306884	21	PRDM15	Body	S_Shore
cg25977769	0.457472	15.7887	0.304872	7	NA	NA	NA
cg02401352	0.458531	15.6879	0.296285	15	ACAN	5'UTR	NA
cg08693140	0.710294	20.1236	0.294514	7	NA	NA	N_Shore
cg11902380	0.863752	18.9073	0.276494	12	MIR1228;LRP1	TSS1500;Body	NA
cg12744031	0.398255	13.5675	0.276376	7	NA	NA	Island
cg21005683	0.874713	18.0494	0.276056	4	NA	NA	NA
cg20891558	0.655514	13.6548	0.273738	2	NA	NA	Island
cg02887598	0.727755	18.2433	0.272563	2	BIN1	Body	NA
cg21358336	0.565836	13.0746	0.268397	17	NA	NA	Island
cg16293892	0.704241	14.9936	0.265819	5	NA	NA	S_Shore
cg07615802	0.5833	14.6803	0.263339	2	NA	NA	Island
cg16034541	0.670021	19.3956	0.261422	3	MUC4	Body	S_Shore
cg24838316	0.487853	16.2069	0.261142	6	NA	NA	S_Shore
cg27286106	0.406229	19.6899	0.261131	10	FAM21C	TSS200	Island
cg08916839	0.61582	14.3846	0.256335	5	AHRR	Body	NA
cg01741372	0.667694	22.0153	0.255926	11	NA	NA	NA
cg22481673	0.796282	23.8654	0.255653	1	RD3	TSS1500	NA
cg06106103	0.335522	16.0024	0.254255	13	PDX1	TSS1500	N_Shore
cg04129885	0.86688	17.0333	0.253911	4	NA	NA	NA
cg15695738	0.521786	15.0073	0.250113	19	NA	NA	Island
cg20568423	0.823277	17.0907	0.245468	1	KIFAP3	TSS1500	S_Shore
cg19773385	0.766387	24.6623	0.244457	1	KIF1B	Body	S_Shelf
cg08293392	0.820287	17.3852	0.243259	16	MT1IP	Body	S_Shore
cg08751451	0.611714	17.6017	0.24034	10	PRKG1	Body	NA
cg21159390	0.931037	92.4364	0.238708	21	NA	NA	Island
cg05056638	0.681458	20.2779	0.236848	8	NA	NA	S_Shore
cg07599136	0.595572	14.649	0.236307	5	AHRR	Body	NA
cg11969330	0.498277	13.5036	0.235891	4	CYP4V2	Body	NA
cg12681948	0.609562	35.31	0.235105	3	NA	NA	Island
cg22461201	0.745084	19.527	0.229507	5	PDZD2	TSS1500	NA
cg20335152	0.847298	16.6831	0.228234	10	ABLIM1	TSS1500;Body	NA
cg04918696	0.721592	42.017	0.227336	8	NA	NA	NA
cg00156497	0.80967	14.1524	0.224114	6	EYA4	Body	NA
cg00555420	0.497521	17.8036	0.223594	4	TAPT1	Body	NA
cg07845352	0.848171	18.0669	0.219203	6	SLC35F1	Body	NA
cg09332960	0.616381	18.4764	0.217153	2	NA	NA	NA
cg07764059	0.886099	17.4448	0.216941	7	PPP1R9A	TSS1500;5'UTR	S_Shore
cg04282307	0.85192	23.3013	0.215347	5	NA	NA	NA
cg13375589	0.556131	26.1117	0.214282	17	SMTNL2	TSS200;TSS1500	N_Shore
cg19775250	0.407602	18.3011	0.213215	1	NA	NA	NA
cg25563480	0.83107	18.7013	0.212208	12	GOLGA3	3'UTR	N_Shore
cg22059769	0.823507	15.178	0.212148	19	ELAVL1	3'UTR	N_Shore
cg06334689	0.700945	18.7074	0.211469	16	DOC2A	Body	N_Shelf
cg01518225	0.502121	20.4131	0.208168	8	NA	NA	Island
cg07352416	0.821039	28.886	0.207441	15	NA	NA	NA
cg23681866	0.479517	22.5727	0.205961	6	NA	NA	S_Shore
cg12579198	0.867335	17.7718	0.205896	4	NA	NA	N_Shelf
cg15361291	0.666298	19.915	0.204713	2	SNED1	Body	N_Shore
cg00073460	0.576034	25.0017	0.203204	6	ZC3H12D	TSS1500	NA
cg13224161	0.749502	23.8418	0.203021	6	COL11A2	Body	NA
cg02048922	0.644094	18.8731	0.202405	8	BAI1	Body	S_Shore
cg23365293	0.682281	15.6686	0.200572	6	HLA-DRB5	Body	Island
cg03579179	0.60702	13.6844	0.200349	7	VWDE	TSS1500	S_Shore
cg06762457	0.587971	23.3683	0.199118	6	ZC3H12D	TSS1500	NA
cg00579921	0.756434	15.2828	0.198571	6	HLA-DRB5	Body	Island
cg09660878	0.796119	14.4603	0.197788	5	NA	NA	S_Shore
cg18280909	0.869524	17.2879	0.196529	6	NA	NA	S_Shelf
cg25939647	0.744706	20.4747	0.195539	15	GPR176	Body	NA
cg24135491	0.591479	29.5166	0.193157	17	SMTNL2	TSS200;TSS1500	N_Shore
cg26841862	0.513831	13.8776	0.190237	12	NA	NA	Island
cg03928431	0.393628	13.635	0.188482	10	NA	NA	NA
cg11757444	0.766514	13.0957	0.188419	17	RPTOR	Body	N_Shore
cg04807108	0.825128	30.9124	0.187942	15	NA	NA	NA
cg26996569	0.424068	19.7587	0.18667	12	NA	NA	NA
cg14030904	0.502459	27.4026	0.185914	6	ZC3H12D	TSS1500	NA
cg01305291	0.635832	24.7617	0.185874	2	SNED1	Body	N_Shore
cg25438517	0.826612	16.5839	0.185736	5	NA	NA	N_Shore
cg15011943	0.749398	14.7917	0.184788	6	HLA-DRB5	Body	S_Shelf
cg09141635	0.768775	47.6122	0.184411	4	RBM47	5'UTR	NA
cg03996861	0.538353	17.0138	0.182751	8	NA	NA	NA
cg13771313	0.586297	20.0871	0.181681	11	ATG16L2	Body	Island
cg22051345	0.932638	17.3691	0.180814	4	ODZ3	Body	Island
cg17304188	0.825689	30.2718	0.180245	10	NA	NA	NA
cg25896901	0.457607	15.5063	0.179513	X	DCAF12L2	TSS1500	S_Shore
cg11031660	0.705247	14.1451	0.178839	14	NA	NA	NA
cg25980689	0.963542	16.8481	0.178	7	NA	NA	S_Shore
cg01310397	0.829592	21.7883	0.176625	3	MUC4	Body	S_Shore
cg07839457	0.428688	21.2127	0.175927	16	NLRC5	TSS1500	N_Shore
cg25341738	0.683801	15.2624	0.174406	13	NA	NA	NA
cg27598956	0.743368	18.0948	0.17281	8	LOC157627	Body	N_Shore
cg23780110	0.328011	18.1826	0.172777	2	ASXL2	Body	NA
cg18103548	0.614923	14.7339	0.172707	10	NA	NA	S_Shore
cg02772823	0.615394	27.2188	0.17205	X	SLC6A14	TSS200	NA
cg10573505	0.662293	16.5914	0.17097	1	CACNA1E	Body	N_Shore
cg07593523	0.667815	20.4469	0.170922	5	RAB3C	Body	NA
cg00350158	0.663313	19.2908	0.170046	11	NA	NA	NA
cg10197336	0.18083	-19.8071	-0.173349	8	MYOM2	Body	N_Shelf
cg11003814	0.379261	-20.4	-0.173621	8	NA	NA	S_Shelf
cg16329014	0.199322	-16.0207	-0.174126	17	HRNBP3	TSS1500	NA
cg24848192	0.521617	-16.9128	-0.174642	22	RFPL2	TSS1500;TSS200	NA
cg05006449	0.239017	-18.003	-0.175059	19	OSCAR	Body	S_Shore
cg12580445	0.161547	-19.9919	-0.179604	5	LOX	TSS1500	S_Shore
cg12949483	0.212151	-17.5377	-0.181011	15	TMEM85	TSS1500	NA
cg16021939	0.643227	-17.0206	-0.183113	19	LOC284379	TSS200	NA
cg15111469	0.319201	-29.1442	-0.184611	5	LOX	TSS1500	S_Shore
cg05656990	0.410828	-24.9568	-0.18527	13	NA	NA	NA
cg09417038	0.486462	-22.4685	-0.186804	21	C21orf57	Body	N_Shore
cg01286930	0.511439	-13.5814	-0.186913	2	SPTBN1	Body	N_Shore
cg09981929	0.241551	-13.3573	-0.187079	10	NA	NA	Island
cg08632164	0.0764021	-35.5457	-0.191238	7	NA	NA	Island
cg17666981	0.660045	-13.5863	-0.191437	6	TRIM27	Body	NA
cg17240725	0.334507	-15.4771	-0.195025	7	WBSCR26	TSS200	N_Shelf
cg23100626	0.48725	-22.3716	-0.195895	2	ASTL	TSS200	NA
cg11309454	0.416928	-13.3903	-0.198081	1	CCBL2; RBMXL1	TSS1500	S_Shore
cg04089743	0.287902	-14.306	-0.198797	1	NA	NA	NA
cg12214399	0.507512	-13.317	-0.203831	4	NA	NA	NA
cg12584960	0.523142	-18.0065	-0.216951	13	NA	NA	Island
cg26387458	0.121047	-17.0584	-0.234094	11	NA	NA	NA
cg22917346	0.0961667	-16.4142	-0.236442	13	CCDC122; C13orf31	5'UTR;TSS200;TSS1500	Island
cg08950364	0.501677	-15.5884	-0.244861	1	NA	NA	NA
cg00436969	0.397888	-19.5375	-0.251703	2	RESP18	Body	S_Shore
cg05256605	0.27069	-22.4646	-0.25348	5	LOX	Body	N_Shore
cg25282454	0.461138	-19.8899	-0.25379	1	SDF4	Body	N_Shore
cg01352656	0.225733	-16.5938	-0.259648	2	NA	NA	NA
cg08861434	0.333804	-17.1446	-0.266441	13	NA	NA	Island
cg03071582	0.608583	-18.6109	-0.268801	6	NA	NA	N_Shore
cg24538642	0.244677	-14.4422	-0.268949	8	NA	NA	Island
cg12111149	0.50629	-18.8929	-0.270333	19	NA	NA	Island
cg13226272	0.045541	-16.9272	-0.277738	2	NA	NA	NA
cg23892028	0.131911	-16.3966	-0.280288	6	NA	NA	N_Shelf
cg24846009	0.480408	-48.9303	-0.281077	1	IGSF21	Body	NA
rs3818562	0.0317239	-17.0265	-0.283683	NA	NA	NA	NA
cg17762146	0.143061	-51.1128	-0.284204	3	NA	NA	NA
cg23052585	0.529632	-18.6203	-0.28679	10	NA	NA	NA
cg06634228	0.0844441	-20.367	-0.297949	11	NA	NA	NA
cg12213037	0.393716	-14.7584	-0.299407	1	SLC35E2	Body	N_Shelf
cg11173002	0.147565	-18.3215	-0.300639	5	SLIT3	Body	NA
cg05057827	0.475407	-20.4154	-0.315403	14	NA	NA	NA
cg21932934	0.528167	-21.8599	-0.315501	11	NA	NA	N_Shore
cg00729708	0.0497886	-20.3446	-0.319657	15	LASS3	5'UTR	Island
cg24345856	0.495383	-18.276	-0.332443	1	FAM132A	Body	S_Shore
cg24536782	0.394176	-18.3381	-0.335357	8	NA	NA	Island
cg11993350	0.11784	-15.7892	-0.34221	6	HLA-DRB1	Body	NA
cg07422412	0.522144	-25.316	-0.342494	5	LOC255167	Body	S_Shore
cg26786615	0.355754	-13.2684	-0.349737	16	NA	NA	N_Shelf
cg09988111	0.465094	-14.1508	-0.362742	16	NA	NA	S_Shore
cg21873524	0.324356	-63.8915	-0.363528	4	NA	NA	Island
cg14241748	0.447772	-13.3058	-0.363766	4	NA	NA	NA
cg16788857	0.249205	-15.2426	-0.374017	3	C3orf59	Body	NA
cg09885502	0.364878	-17.2826	-0.378122	20	GNAS	TSS200;3'UTR;Body	Island
cg09560078	0.0633901	-16.6188	-0.381838	10	PYROXD2	TSS200	NA
cg09247979	0.316682	-14.0278	-0.389688	6	PTPRK	Body	NA
cg05450979	0.506096	-13.5295	-0.389851	16	NUBP1	Body	NA
cg15247483	0.391594	-13.5082	-0.391214	3	GCET2	TSS1500	NA
cg17920646	0.374459	-19.5933	-0.401257	8	NA	NA	Island
cg06631775	0.346572	-13.9401	-0.404087	12	NA	NA	Island
cg06052372	0.199921	-15.0558	-0.449543	16	NA	NA	NA
cg11128983	0.15607	-18.3131	-0.454555	5	CPLX2	TSS1500;5'UTR	N_Shore
cg16814680	0.191321	-20.3321	-0.458235	8	NA	NA	NA
cg07258408	0.433024	-13.5805	-0.466383	2	TSSC1	Body	S_Shore
cg23681001	0.318381	-15.3518	-0.475113	1	NA	NA	NA
cg18500967	0.297663	-19.8567	-0.545798	7	NA	NA	NA
cg03028786	0.28433	-18.8137	-0.569543	2	SERPINE2	5'UTR;TSS1500;Body	NA

## Sheet: Differentially methylated genes
Target ID	Leukoaraiosis (LA)			Chromosome	UCSC_REFGENE_NAME	UCSC_REFGENE_GROUP	RELATION_TO_UCSC_CPG_ISLAND
	Average_Beta	DiffScore (vs. Normal)	Delta Beta (vs. Normal)
cg20951645	0.906568	58.1651	0.659384	X	BGN	3'UTR	NA
cg07878625	0.70505	19.2017	0.64016	7	ZNF783	Body	N_Shore
cg14044167	0.54653	14.8332	0.499573	8	NDRG1	Body	NA
cg06300880	0.837666	29.3737	0.497553	3	CD80	TSS1500	NA
cg16604528	0.831987	19.505	0.488763	20	APCDD1L	Body	S_Shore
cg17373649	0.906006	17.7355	0.47962	8	ERICH1	Body	NA
cg23421392	0.884687	17.55	0.471516	2	PDIA6	Body	NA
cg09908042	0.672942	18.1845	0.435003	15	PCSK6	Body	N_Shelf
cg05509228	0.711305	16.1123	0.41823	6	SMOC2	Body	NA
cg18021992	0.71657	15.1886	0.417272	20	ITPA	Body	NA
cg14228103	0.798105	14.7561	0.412394	7	PTN	5'UTR	NA
cg24636332	0.891902	16.0468	0.406912	17	SPNS2	Body	N_Shore
cg27399895	0.722088	18.5336	0.400634	1	GBP6	5'UTR	NA
cg02143936	0.731647	14.4131	0.386779	11	MICAL2	3'UTR	NA
cg13160627	0.827783	14.3015	0.380403	7	FAM20C	Body	NA
cg16554153	0.774117	46.9432	0.377329	7	SAMD9	5'UTR	NA
cg23187802	0.659575	15.7411	0.370583	10	ZCCHC24	Body	NA
cg23390745	0.758382	14.783	0.350287	1	KDM5B	TSS1500	N_Shore
cg04368836	0.739201	14.7043	0.338493	17	SGSM2	Body	N_Shore
cg18001722	0.838471	22.1204	0.333999	10	GRK5	Body	NA
cg20022036	0.813242	13.4337	0.32938	6	HLA-DRB1	Body	N_Shelf
cg10167978	0.784477	22.8883	0.328007	15	CGNL1	Body	NA
cg13275129	0.911894	17.2934	0.325732	11	MAML2	5'UTR;1stExon	NA
cg23947654	0.567211	19.0121	0.323222	2	TANC1	Body;Body	NA
cg22094923	0.795741	21.6928	0.318049	17	TRPV1	5'UTR;1stExon	NA
cg19245335	0.527522	18.6823	0.306884	21	PRDM15	Body	S_Shore
cg02401352	0.458531	15.6879	0.296285	15	ACAN	5'UTR	NA
cg11902380	0.863752	18.9073	0.276494	12	MIR1228	TSS1500	NA
cg11902380	0.863752	18.9073	0.276494	12	LRP1	Body	NA
cg02887598	0.727755	18.2433	0.272563	2	BIN1	Body	NA
cg16034541	0.670021	19.3956	0.261422	3	MUC4	Body	S_Shore
cg27286106	0.406229	19.6899	0.261131	10	FAM21C	TSS200	Island
cg08916839	0.61582	14.3846	0.256335	5	AHRR	Body	NA
cg22481673	0.796282	23.8654	0.255653	1	RD3	TSS1500	NA
cg06106103	0.335522	16.0024	0.254255	13	PDX1	TSS1500	N_Shore
cg20568423	0.823277	17.0907	0.245468	1	KIFAP3	TSS1500	S_Shore
cg19773385	0.766387	24.6623	0.244457	1	KIF1B	Body	S_Shelf
cg08293392	0.820287	17.3852	0.243259	16	MT1IP	Body	S_Shore
cg08751451	0.611714	17.6017	0.24034	10	PRKG1	Body	NA
cg07599136	0.595572	14.649	0.236307	5	AHRR	Body	NA
cg11969330	0.498277	13.5036	0.235891	4	CYP4V2	Body	NA
cg22461201	0.745084	19.527	0.229507	5	PDZD2	TSS1500	NA
cg20335152	0.847298	16.6831	0.228234	10	ABLIM1	TSS1500;Body	NA
cg00156497	0.80967	14.1524	0.224114	6	EYA4	Body	NA
cg00555420	0.497521	17.8036	0.223594	4	TAPT1	Body	NA
cg07845352	0.848171	18.0669	0.219203	6	SLC35F1	Body	NA
cg07764059	0.886099	17.4448	0.216941	7	PPP1R9A	TSS1500;5'UTR	S_Shore
cg13375589	0.556131	26.1117	0.214282	17	SMTNL2	TSS200;TSS1500	N_Shore
cg25563480	0.83107	18.7013	0.212208	12	GOLGA3	3'UTR	N_Shore
cg22059769	0.823507	15.178	0.212148	19	ELAVL1	3'UTR	N_Shore
cg06334689	0.700945	18.7074	0.211469	16	DOC2A	Body	N_Shelf
cg15361291	0.666298	19.915	0.204713	2	SNED1	Body	N_Shore
cg00073460	0.576034	25.0017	0.203204	6	ZC3H12D	TSS1500	NA
cg13224161	0.749502	23.8418	0.203021	6	COL11A2	Body	NA
cg02048922	0.644094	18.8731	0.202405	8	BAI1	Body	S_Shore
cg23365293	0.682281	15.6686	0.200572	6	HLA-DRB5	Body	Island
cg03579179	0.60702	13.6844	0.200349	7	VWDE	TSS1500	S_Shore
cg06762457	0.587971	23.3683	0.199118	6	ZC3H12D	TSS1500	NA
cg00579921	0.756434	15.2828	0.198571	6	HLA-DRB5	Body	Island
cg25939647	0.744706	20.4747	0.195539	15	GPR176	Body	NA
cg24135491	0.591479	29.5166	0.193157	17	SMTNL2	TSS200;TSS1500	N_Shore
cg11757444	0.766514	13.0957	0.188419	17	RPTOR	Body	N_Shore
cg14030904	0.502459	27.4026	0.185914	6	ZC3H12D	TSS1500	NA
cg01305291	0.635832	24.7617	0.185874	2	SNED1	Body	N_Shore
cg15011943	0.749398	14.7917	0.184788	6	HLA-DRB5	Body	S_Shelf
cg09141635	0.768775	47.6122	0.184411	4	RBM47	5'UTR	NA
cg13771313	0.586297	20.0871	0.181681	11	ATG16L2	Body	Island
cg22051345	0.932638	17.3691	0.180814	4	ODZ3	Body	Island
cg25896901	0.457607	15.5063	0.179513	X	DCAF12L2	TSS1500	S_Shore
cg01310397	0.829592	21.7883	0.176625	3	MUC4	Body	S_Shore
cg07839457	0.428688	21.2127	0.175927	16	NLRC5	TSS1500	N_Shore
cg27598956	0.743368	18.0948	0.17281	8	LOC157627	Body	N_Shore
cg23780110	0.328011	18.1826	0.172777	2	ASXL2	Body	NA
cg02772823	0.615394	27.2188	0.17205	X	SLC6A14	TSS200	NA
cg10573505	0.662293	16.5914	0.17097	1	CACNA1E	Body	N_Shore
cg07593523	0.667815	20.4469	0.170922	5	RAB3C	Body	NA
cg10197336	0.18083	-19.8071	-0.173349	8	MYOM2	Body	N_Shelf
cg16329014	0.199322	-16.0207	-0.174126	17	HRNBP3	TSS1500	NA
cg24848192	0.521617	-16.9128	-0.174642	22	RFPL2	TSS1500;TSS200	NA
cg05006449	0.239017	-18.003	-0.175059	19	OSCAR	Body	S_Shore
cg12580445	0.161547	-19.9919	-0.179604	5	LOX	TSS1500	S_Shore
cg12949483	0.212151	-17.5377	-0.181011	15	TMEM85	TSS1500	NA
cg16021939	0.643227	-17.0206	-0.183113	19	LOC284379	TSS200	NA
cg15111469	0.319201	-29.1442	-0.184611	5	LOX	TSS1500	S_Shore
cg09417038	0.486462	-22.4685	-0.186804	21	C21orf57	Body	N_Shore
cg01286930	0.511439	-13.5814	-0.186913	2	SPTBN1	Body	N_Shore
cg17666981	0.660045	-13.5863	-0.191437	6	TRIM27	Body	NA
cg17240725	0.334507	-15.4771	-0.195025	7	WBSCR26	TSS200	N_Shelf
cg23100626	0.48725	-22.3716	-0.195895	2	ASTL	TSS200	NA
cg11309454	0.416928	-13.3903	-0.198081	1	CCBL2	TSS1500	S_Shore
cg11309454	0.416928	-13.3903	-0.198081	1	RBMXL1	TSS1500	S_Shore
cg22917346	0.0961667	-16.4142	-0.236442	13	CCDC122	5'UTR	Island
cg22917346	0.0961667	-16.4142	-0.236442	13	C13orf31	TSS200; TSS1500	Island
cg00436969	0.397888	-19.5375	-0.251703	2	RESP18	Body	S_Shore
cg05256605	0.27069	-22.4646	-0.25348	5	LOX	Body	N_Shore
cg25282454	0.461138	-19.8899	-0.25379	1	SDF4	Body	N_Shore
cg24846009	0.480408	-48.9303	-0.281077	1	IGSF21	Body	NA
cg12213037	0.393716	-14.7584	-0.299407	1	SLC35E2	Body	N_Shelf
cg11173002	0.147565	-18.3215	-0.300639	5	SLIT3	Body	NA
cg00729708	0.0497886	-20.3446	-0.319657	15	LASS3	5'UTR	Island
cg24345856	0.495383	-18.276	-0.332443	1	FAM132A	Body	S_Shore
cg11993350	0.11784	-15.7892	-0.34221	6	HLA-DRB1	Body	NA
cg07422412	0.522144	-25.316	-0.342494	5	LOC255167	Body	S_Shore
cg16788857	0.249205	-15.2426	-0.374017	3	C3orf59	Body	NA
cg09885502	0.364878	-17.2826	-0.378122	20	GNAS	TSS200;3'UTR;Body	Island
cg09560078	0.0633901	-16.6188	-0.381838	10	PYROXD2	TSS200	NA
cg09247979	0.316682	-14.0278	-0.389688	6	PTPRK	Body	NA
cg05450979	0.506096	-13.5295	-0.389851	16	NUBP1	Body	NA
cg15247483	0.391594	-13.5082	-0.391214	3	GCET2	TSS1500	NA
cg11128983	0.15607	-18.3131	-0.454555	5	CPLX2	TSS1500;5'UTR	N_Shore
cg07258408	0.433024	-13.5805	-0.466383	2	TSSC1	Body	S_Shore
cg03028786	0.28433	-18.8137	-0.569543	2	SERPINE2	5'UTR; TSS1500; Body	NA
