# Supplementary material for: DNA Methylation Profiling Reveals the Change of Inflammation-Associated ZC3H12D in Leukoaraiosis
Source: Front Aging Neurosci. 2018 May 23;10:143. doi: 10.3389/fnagi.2018.00143 (PMC5974056; doi:10.3389/fnagi.2018.00143)
Supplement: Supplemental Table S3 — Differentially methylated loci and genes in LA occurrence. [file Table_3.XLS]

## Sheet: Differentially methylated genes
Target ID	Gene Symbol	LA Type I			Chromosome	UCSC_REFGENE_GROUP	RELATION_TO_UCSC_CPG_ISLAND
		Average_Beta	DiffScore (vs. Normal)	Delta Beta (vs. Normal)
cg07878625	ZNF783	0.846433	64.4028	0.781543	7	Body	N_Shore
cg11791288	LOC284551	0.840723	30.3406	0.69356	1	Body	NA
cg20951645	BGN	0.905789	32.0771	0.658604	X	3'UTR	NA
cg18443741	PYROXD1	0.885542	16.8049	0.644959	12	Body	S_Shelf
cg11251367	FMN2	0.759686	13.3156	0.560417	1	Body	NA
cg05509228	SMOC2	0.848081	19.2741	0.555006	6	Body	Island
cg13078798	TGFBR3	0.747319	13.0869	0.523903	1	Body	NA
cg06300880	CD80	0.835828	15.834	0.495716	3	TSS1500	NA
cg24073023	PTPN20A	0.738522	16.9026	0.492972	10	Body	NA
cg24073023	PTPN20B	0.738522	16.9026	0.492972	10	Body	NA
cg23187802	ZCCHC24	0.779074	18.7813	0.490082	10	Body	NA
cg07189582	SEC24B	0.830462	13.7641	0.455959	4	Body	S_Shelf
cg16554153	SAMD9	0.827165	39.379	0.430378	7	5'UTR	NA
cg18424635	HLA-DRB5	0.768437	27.2349	0.42946	6	Body	S_Shore
cg22094923	TRPV1	0.859241	54.6219	0.381549	17	5'UTR; 1stExon	NA
cg22984282	HLA-DQB1	0.662627	18.1994	0.354112	6	Body	Island
cg22233843	HLA-DQB1	0.547066	13.0959	0.334406	6	Body	Island
cg27286106	FAM21C	0.464019	57.6795	0.318921	10	TSS200	Island
cg00555420	TAPT1	0.584962	21.5876	0.311036	4	Body	NA
cg24872173	HPS5	0.88702	34.191	0.306762	11	3'UTR	NA
cg10117077	DENND2D	0.685246	13.7655	0.300091	1	Body	NA
cg02887598	BIN1	0.755278	22.4867	0.300086	2	Body	NA
cg22481673	RD3	0.81234	13.7378	0.271711	1	TSS1500	NA
cg19773385	KIF1B	0.780366	13.976	0.258435	1	Body	S_Shelf
cg02048922	BAI1	0.695113	14.8685	0.253425	8	Body	S_Shore
cg18838701	TNNI3	0.495289	33.225	0.251439	19	Body	S_Shore
cg06442844	ZCCHC12	0.493787	20.3789	0.247489	X	5'UTR	S_Shore
cg00073460	ZC3H12D	0.607927	20.4172	0.235097	6	TSS1500	NA
cg09434603	SLC9A3	0.659739	30.9931	0.230966	5	Body	N_Shore
cg07187855	DDR1	0.767149	24.4537	0.227924	6	5'UTR	S_Shore
cg06762457	ZC3H12D	0.614945	20.0009	0.226092	6	TSS1500	NA
cg19269426	GGPS1	0.552386	23.1971	0.224926	1	5'UTR; 1stExon	NA
cg13375589	SMTNL2	0.559916	14.8338	0.218067	17	TSS1500; TSS200	N_Shore
cg09179723	FLOT1	0.653724	13.3846	0.213854	6	Body	NA
cg01786704	SNRPN	0.556738	14.8087	0.213143	15	5'UTR	Island
cg19504245	TNNT1	0.454175	23.4682	0.212327	19	TSS200	NA
cg08169020	ZFP36L1	0.673833	15.1272	0.208032	14	Body	Island
cg01305291	SNED1	0.655275	15.671	0.205317	2	Body	N_Shore
cg10218876	TNNT1	0.305553	34.4625	0.204577	19	TSS200	NA
cg25042789	TAP1	0.62206	16.2736	0.203265	6	Body	N_Shore
cg21201401	LIME1	0.646983	14.8557	0.198909	20	TSS200	N_Shore
cg14847626	NCOR2	0.717528	23.5798	0.197546	12	Body	N_Shore
cg13521018	INPP5A	0.768209	13.9032	0.197267	10	Body	NA
cg14030904	ZC3H12D	0.513792	23.4505	0.197247	6	TSS1500	NA
cg17444479	INPP5A	0.855805	18.022	0.196887	10	Body	NA
cg00991744	PDZRN4	0.802375	20.7056	0.192724	12	TSS1500	N_Shore
cg02772823	SLC6A14	0.629769	16.703	0.186425	X	TSS200	NA
cg13753488	RALGDS	0.499139	13.9844	0.18445	9	Body	NA
cg09141635	RBM47	0.768552	29.7861	0.184188	4	5'UTR	NA
cg05523882	AARS	0.586482	17.3605	0.183109	16	TSS1500	S_Shore
cg16313807	HSBP1L1	0.735172	21.1352	0.180051	18	TSS1500	N_Shore
cg07593523	RAB3C	0.676135	13.3597	0.179241	5	Body	NA
cg18082788	ZC3H12D	0.291037	23.4112	0.178647	6	TSS200	NA
cg01413354	RALGDS	0.407893	20.9525	0.178306	9	Body	N_Shore
cg02586212	RGS1	0.624375	15.6256	0.17674	1	5'UTR; 1stExon	NA
cg20488123	CDKAL1	0.71668	15.129	0.175618	6	Body	NA
cg26033526	TAP1	0.646141	15.3127	0.175436	6	Body	N_Shore
cg16684691	HS6ST3	0.700553	18.2537	0.174402	13	Body	NA
cg24135491	SMTNL2	0.571918	18.2877	0.173597	17	TSS200; TSS1500	N_Shore
cg10151737	FAM120B	0.210958	32.0062	0.173545	6	5'UTR; 1stExon	Island
cg02037307	PITX1	0.395432	14.8226	0.172893	5	3'UTR	Island
cg01489256	TDH	0.756491	15.2325	0.171703	8	Body	N_Shore
cg12405599	RPN1	0.239758	-13.0145	-0.170235	3	TSS1500	S_Shore
cg15228694	CYB5R2	0.320727	-13.2323	-0.170647	11	Body	N_Shelf
cg13623290	CDYL	0.365675	-18.2873	-0.171148	6	Body	S_Shelf
cg02253142	TMOD2	0.216053	-25.5771	-0.17164	15	5'UTR	S_Shelf
cg11597277	SUMO1P1	0.366303	-13.3053	-0.171684	20	TSS200	NA
cg12101586	CYP1A1	0.260549	-13.6712	-0.172064	15	TSS1500	Island
cg03155200	KCNQ1	0.251323	-16.7447	-0.172178	11	Body	NA
cg24496021	FCHSD2	0.263892	-13.8327	-0.172829	11	Body	NA
cg06266189	NGEF	0.433768	-13.1353	-0.17289	2	Body	N_Shore
cg14187687	SAMD4A	0.258396	-15.76	-0.173016	14	Body	NA
cg04858164	TCF12	0.336351	-14.7532	-0.173312	15	Body	NA
cg20704555	JAZF1	0.258212	-14.9681	-0.174951	7	Body	NA
cg13801402	BCL2L15	0.321935	-21.0211	-0.175821	1	1stExon	NA
cg20814202	AATK	0.23007	-13.4082	-0.176248	17	Body	N_Shelf
cg14277923	LHX3	0.286493	-15.9675	-0.176451	9	Body	Island
cg19851816	TUBGCP6	0.154448	-13.0439	-0.176486	22	Body	Island
cg01253753	CLEC4D	0.279091	-17.2789	-0.176776	12	5'UTR; 1stExon	NA
cg23827950	KRTAP4-7	0.357275	-15.564	-0.176814	17	1stExon	NA
cg21995068	LOC100134868	0.452981	-13.2306	-0.176874	20	TSS1500	N_Shore
cg04324615	FBLN7	0.292251	-30.2165	-0.177125	2	Body	N_Shore
cg25344401	FOXK1	0.249713	-13.9394	-0.177388	7	Body	N_Shelf
cg08930843	ZNF438	0.208507	-16.1336	-0.17742	10	5'UTR; Body	NA
cg05890727	FBXO34	0.359632	-14.2273	-0.177557	14	5'UTR	N_Shore
cg24786174	ZNF516	0.422363	-36.9847	-0.177674	18	Body	S_Shelf
cg13573582	RNF220	0.295261	-18.3455	-0.179083	1	Body	S_Shelf
cg06509837	HCN2	0.196841	-21.5887	-0.179375	19	Body	N_Shore
cg26928972	CSTA	0.236664	-14.1418	-0.17942	3	TSS1500	NA
cg06468454	P2RX5	0.425883	-22.107	-0.179454	17	Body	NA
cg19069360	CACNA2D4	0.239829	-20.6497	-0.17959	12	Body	NA
cg03351487	STK39	0.37607	-14.8801	-0.181067	2	Body	NA
cg00009088	VPS37C	0.253038	-14.2469	-0.181971	11	TSS1500	S_Shore
cg21073930	MAST1	0.551633	-18.4197	-0.181983	19	Body	Island
cg24168002	LASS6	0.217384	-21.1796	-0.182484	2	Body	NA
cg26298914	RAD51L1	0.274865	-15.1552	-0.18323	14	Body	NA
cg00011924	RNF222	0.305819	-15.1291	-0.183829	17	TSS200	NA
cg23363263	WDFY1	0.294463	-15.8512	-0.184287	2	Body	NA
cg01521397	TAF4	0.231865	-18.1686	-0.1852	20	Body	S_Shelf
cg15699693	MYOZ3	0.418402	-18.4769	-0.186202	5	Body	S_Shelf
cg27387030	FMOD	0.22278	-15.6127	-0.186571	1	TSS1500	NA
cg22033476	THADA	0.261784	-16.6696	-0.186687	2	Body	NA
cg05552035	GPR124	0.416771	-19.6755	-0.186696	8	Body	Island
cg02579959	FLJ42289	0.320976	-13.8831	-0.187713	15	TSS1500; TSS200	S_Shore
cg11849798	ZNF706	0.165861	-15.298	-0.189378	8	3'UTR	NA
cg03418002	MAML3	0.244539	-13.7524	-0.18975	4	Body	N_Shore
cg00944785	ARNT	0.181354	-17.5329	-0.190626	1	Body	NA
cg11076954	SLC43A2	0.279077	-17.2469	-0.191279	17	Body	N_Shore
cg21830050	NOC2L	0.212681	-24.3917	-0.192087	1	Body	N_Shelf
cg02907402	TRIM31	0.507672	-13.8783	-0.192398	6	Body	NA
cg26466508	FILIP1	0.254628	-14.0678	-0.193962	6	TSS200	NA
cg04205769	DPH5	0.247345	-16.8331	-0.196297	1	Body	N_Shelf
cg18332229	ADAP1	0.300098	-17.7843	-0.196956	7	Body	N_Shelf
cg15612945	VPS54	0.305679	-15.5497	-0.198664	2	5'UTR	N_Shelf
cg27510066	CSGALNACT1	0.308554	-14.4821	-0.199211	8	5'UTR; Body;	NA
cg00935504	HAGH	0.362003	-18.9936	-0.19952	16	Body	NA
cg22712983	PNKD	0.420653	-13.5976	-0.199527	2	TSS1500; Body	N_Shore
cg10934870	PCYOX1	0.314041	-13.4792	-0.199754	2	Body	S_Shelf
cg04794268	KIFC2	0.243478	-24.9892	-0.199983	8	TSS1500	N_Shore
cg04794268	CYHR1	0.243478	-24.9892	-0.199983	8	5'UTR; 1stExon	N_Shore
cg14773207	PSTPIP2	0.515832	-21.1332	-0.200486	18	3'UTR	NA
cg06526020	NUDT3	0.316865	-14.1192	-0.203151	6	Body	NA
cg01232717	TCEB1	0.358077	-15.9368	-0.203926	8	Body	NA
cg27244972	C21orf57	0.61708	-17.2828	-0.207003	21	Body	N_Shore
cg24419391	CLDN3	0.370726	-25.0338	-0.20786	7	1stExon; 3'UTR;	Island
cg23100626	ASTL	0.473666	-19.125	-0.209478	2	TSS200	NA
cg09417038	C21orf57	0.459757	-19.7326	-0.213509	21	Body	N_Shore
cg09324018	FAM49A	0.14962	-20.2524	-0.214024	2	5'UTR	NA
cg19586698	OTUD6B	0.359335	-19.4084	-0.214495	8	3'UTR	NA
cg07759587	TLR8	0.251895	-25.0732	-0.215419	X	5'UTR;1stExon	NA
cg07759587	LOC349408	0.251895	-25.0732	-0.215419	X	Body	NA
cg19081101	CHI3L1	0.264866	-14.118	-0.216516	1	TSS1500	NA
cg06064179	PLEKHM1P	0.25747	-14.5885	-0.219169	17	Body	N_Shelf
cg15111469	LOX	0.284308	-22.2133	-0.219504	5	TSS1500	S_Shore
cg19635401	C6orf204	0.261019	-14.7345	-0.220677	6	Body	NA
cg19635401	PLN	0.261019	-14.7345	-0.220677	6	5'UTR	NA
cg27573991	C1orf150	0.208459	-20.8107	-0.224268	1	1stExon	NA
cg13570656	CYP1A1	0.22626	-17.6487	-0.227283	15	TSS1500	Island
cg05006449	OSCAR	0.179788	-29.2988	-0.234288	19	Body	S_Shore
cg06574296	ESPNL	0.20083	-13.5672	-0.238294	2	TSS1500	N_Shore
cg06574296	SCLY	0.20083	-13.5672	-0.238294	2	3'UTR	N_Shore
cg18815120	EGLN1	0.116394	-14.8033	-0.239403	1	Body	NA
cg14220170	TRANK1	0.167727	-24.3262	-0.25681	3	Body	NA
cg00436969	RESP18	0.370274	-13.0593	-0.279317	2	Body	S_Shore
cg05256605	LOX	0.235621	-15.2189	-0.288549	5	Body	N_Shore
cg07422412	LOC255167	0.575557	-13.3849	-0.289081	5	Body	S_Shore
cg24846009	IGSF21	0.471703	-27.7715	-0.289783	1	Body	NA
cg08057896	COL5A3	0.506452	-29.3226	-0.294083	19	Body	N_Shelf
cg20649689	HLA-E	0.581348	-43.7442	-0.294518	6	TSS1500	N_Shore
cg17713488	COL5A3	0.362491	-27.248	-0.300862	19	Body	S_Shore
cg25282454	SDF4	0.406757	-49.541	-0.308171	1	Body	N_Shore
cg09052185	HLA-DQA1	0.251321	-24.4114	-0.310749	6	3'UTR	NA
cg25420101	WDR41	0.301383	-36.9267	-0.321519	5	Body	N_Shelf
cg17129519	C6orf136	0.558366	-50.5576	-0.333123	6	Body	S_Shelf
cg23174406	NEDD1	0.38594	-14.4697	-0.347045	12	5'UTR; Body	S_Shelf
cg12208638	ACTN3	0.497157	-50.1538	-0.349404	11	Body	S_Shelf
cg24345856	FAM132A	0.429652	-58.7861	-0.398174	1	Body	S_Shore
cg17738613	GPC5	0.0930127	-40.5956	-0.463267	13	Body	NA
cg23213876	DMRTB1	0.308938	-15.7854	-0.480283	1	TSS1500	N_Shore
cg01317752	VCX	0.301518	-30.8253	-0.504571	X	5'UTR	NA
cg04610028	RAB11B	0.0716253	-18.4428	-0.519046	19	Body	N_Shore
cg05450979	NUBP1	0.360249	-15.8351	-0.535698	16	Body	NA
cg07846874	THSD7A	0.242109	-17.369	-0.577938	7	Body	NA
cg09672255	ZNF879	0.203626	-17.8214	-0.637947	5	Body	S_Shelf
cg03028786	SERPINE2	0.185026	-17.7927	-0.668847	2	TSS1500; 5'UTR; Body	NA

## Sheet: Hypermethylated genes
Target ID	Gene Symbol	LA Type I			Chromosome	UCSC_REFGENE_GROUP	RELATION_TO_UCSC_CPG_ISLAND
		Average_Beta	DiffScore (vs. Normal)	Delta Beta (vs. Normal)
cg07878625	ZNF783	0.846433	64.4028	0.781543	7	Body	N_Shore
cg11791288	LOC284551	0.840723	30.3406	0.69356	1	Body	NA
cg20951645	BGN	0.905789	32.0771	0.658604	X	3'UTR	NA
cg18443741	PYROXD1	0.885542	16.8049	0.644959	12	Body	S_Shelf
cg11251367	FMN2	0.759686	13.3156	0.560417	1	Body	NA
cg05509228	SMOC2	0.848081	19.2741	0.555006	6	Body	Island
cg13078798	TGFBR3	0.747319	13.0869	0.523903	1	Body	NA
cg06300880	CD80	0.835828	15.834	0.495716	3	TSS1500	NA
cg24073023	PTPN20A	0.738522	16.9026	0.492972	10	Body	NA
cg24073023	PTPN20B	0.738522	16.9026	0.492972	10	Body	NA
cg23187802	ZCCHC24	0.779074	18.7813	0.490082	10	Body	NA
cg07189582	SEC24B	0.830462	13.7641	0.455959	4	Body	S_Shelf
cg16554153	SAMD9	0.827165	39.379	0.430378	7	5'UTR	NA
cg18424635	HLA-DRB5	0.768437	27.2349	0.42946	6	Body	S_Shore
cg22094923	TRPV1	0.859241	54.6219	0.381549	17	5'UTR; 1stExon	NA
cg22984282	HLA-DQB1	0.662627	18.1994	0.354112	6	Body	Island
cg22233843	HLA-DQB1	0.547066	13.0959	0.334406	6	Body	Island
cg27286106	FAM21C	0.464019	57.6795	0.318921	10	TSS200	Island
cg00555420	TAPT1	0.584962	21.5876	0.311036	4	Body	NA
cg24872173	HPS5	0.88702	34.191	0.306762	11	3'UTR	NA
cg10117077	DENND2D	0.685246	13.7655	0.300091	1	Body	NA
cg02887598	BIN1	0.755278	22.4867	0.300086	2	Body	NA
cg22481673	RD3	0.81234	13.7378	0.271711	1	TSS1500	NA
cg19773385	KIF1B	0.780366	13.976	0.258435	1	Body	S_Shelf
cg02048922	BAI1	0.695113	14.8685	0.253425	8	Body	S_Shore
cg18838701	TNNI3	0.495289	33.225	0.251439	19	Body	S_Shore
cg06442844	ZCCHC12	0.493787	20.3789	0.247489	X	5'UTR	S_Shore
cg00073460	ZC3H12D	0.607927	20.4172	0.235097	6	TSS1500	NA
cg09434603	SLC9A3	0.659739	30.9931	0.230966	5	Body	N_Shore
cg07187855	DDR1	0.767149	24.4537	0.227924	6	5'UTR	S_Shore
cg06762457	ZC3H12D	0.614945	20.0009	0.226092	6	TSS1500	NA
cg19269426	GGPS1	0.552386	23.1971	0.224926	1	5'UTR; 1stExon	NA
cg13375589	SMTNL2	0.559916	14.8338	0.218067	17	TSS1500; TSS200	N_Shore
cg09179723	FLOT1	0.653724	13.3846	0.213854	6	Body	NA
cg01786704	SNRPN	0.556738	14.8087	0.213143	15	5'UTR	Island
cg19504245	TNNT1	0.454175	23.4682	0.212327	19	TSS200	NA
cg08169020	ZFP36L1	0.673833	15.1272	0.208032	14	Body	Island
cg01305291	SNED1	0.655275	15.671	0.205317	2	Body	N_Shore
cg10218876	TNNT1	0.305553	34.4625	0.204577	19	TSS200	NA
cg25042789	TAP1	0.62206	16.2736	0.203265	6	Body	N_Shore
cg21201401	LIME1	0.646983	14.8557	0.198909	20	TSS200	N_Shore
cg14847626	NCOR2	0.717528	23.5798	0.197546	12	Body	N_Shore
cg13521018	INPP5A	0.768209	13.9032	0.197267	10	Body	NA
cg14030904	ZC3H12D	0.513792	23.4505	0.197247	6	TSS1500	NA
cg17444479	INPP5A	0.855805	18.022	0.196887	10	Body	NA
cg00991744	PDZRN4	0.802375	20.7056	0.192724	12	TSS1500	N_Shore
cg02772823	SLC6A14	0.629769	16.703	0.186425	X	TSS200	NA
cg13753488	RALGDS	0.499139	13.9844	0.18445	9	Body	NA
cg09141635	RBM47	0.768552	29.7861	0.184188	4	5'UTR	NA
cg05523882	AARS	0.586482	17.3605	0.183109	16	TSS1500	S_Shore
cg16313807	HSBP1L1	0.735172	21.1352	0.180051	18	TSS1500	N_Shore
cg07593523	RAB3C	0.676135	13.3597	0.179241	5	Body	NA
cg18082788	ZC3H12D	0.291037	23.4112	0.178647	6	TSS200	NA
cg01413354	RALGDS	0.407893	20.9525	0.178306	9	Body	N_Shore
cg02586212	RGS1	0.624375	15.6256	0.17674	1	5'UTR; 1stExon	NA
cg20488123	CDKAL1	0.71668	15.129	0.175618	6	Body	NA
cg26033526	TAP1	0.646141	15.3127	0.175436	6	Body	N_Shore
cg16684691	HS6ST3	0.700553	18.2537	0.174402	13	Body	NA
cg24135491	SMTNL2	0.571918	18.2877	0.173597	17	TSS200; TSS1500	N_Shore
cg10151737	FAM120B	0.210958	32.0062	0.173545	6	5'UTR; 1stExon	Island
cg02037307	PITX1	0.395432	14.8226	0.172893	5	3'UTR	Island
cg01489256	TDH	0.756491	15.2325	0.171703	8	Body	N_Shore

## Sheet: Hypomethylated genes
Target ID	Gene Symbol	LA Type I			Chromosome	UCSC_REFGENE_GROUP	RELATION_TO_UCSC_CPG_ISLAND
		Average_Beta	DiffScore (vs. Normal)	Delta Beta (vs. Normal)
cg03028786	SERPINE2	0.185026	-17.7927	-0.668847	2	TSS1500; 5'UTR; Body	NA
cg09672255	ZNF879	0.203626	-17.8214	-0.637947	5	Body	S_Shelf
cg07846874	THSD7A	0.242109	-17.369	-0.577938	7	Body	NA
cg05450979	NUBP1	0.360249	-15.8351	-0.535698	16	Body	NA
cg04610028	RAB11B	0.0716253	-18.4428	-0.519046	19	Body	N_Shore
cg01317752	VCX	0.301518	-30.8253	-0.504571	X	5'UTR	NA
cg23213876	DMRTB1	0.308938	-15.7854	-0.480283	1	TSS1500	N_Shore
cg17738613	GPC5	0.0930127	-40.5956	-0.463267	13	Body	NA
cg24345856	FAM132A	0.429652	-58.7861	-0.398174	1	Body	S_Shore
cg12208638	ACTN3	0.497157	-50.1538	-0.349404	11	Body	S_Shelf
cg23174406	NEDD1	0.38594	-14.4697	-0.347045	12	5'UTR; Body	S_Shelf
cg17129519	C6orf136	0.558366	-50.5576	-0.333123	6	Body	S_Shelf
cg25420101	WDR41	0.301383	-36.9267	-0.321519	5	Body	N_Shelf
cg09052185	HLA-DQA1	0.251321	-24.4114	-0.310749	6	3'UTR	NA
cg25282454	SDF4	0.406757	-49.541	-0.308171	1	Body	N_Shore
cg17713488	COL5A3	0.362491	-27.248	-0.300862	19	Body	S_Shore
cg20649689	HLA-E	0.581348	-43.7442	-0.294518	6	TSS1500	N_Shore
cg08057896	COL5A3	0.506452	-29.3226	-0.294083	19	Body	N_Shelf
cg24846009	IGSF21	0.471703	-27.7715	-0.289783	1	Body	NA
cg07422412	LOC255167	0.575557	-13.3849	-0.289081	5	Body	S_Shore
cg05256605	LOX	0.235621	-15.2189	-0.288549	5	Body	N_Shore
cg00436969	RESP18	0.370274	-13.0593	-0.279317	2	Body	S_Shore
cg14220170	TRANK1	0.167727	-24.3262	-0.25681	3	Body	NA
cg18815120	EGLN1	0.116394	-14.8033	-0.239403	1	Body	NA
cg06574296	ESPNL	0.20083	-13.5672	-0.238294	2	TSS1500	N_Shore
cg06574296	SCLY	0.20083	-13.5672	-0.238294	2	3'UTR	N_Shore
cg05006449	OSCAR	0.179788	-29.2988	-0.234288	19	Body	S_Shore
cg13570656	CYP1A1	0.22626	-17.6487	-0.227283	15	TSS1500	Island
cg27573991	C1orf150	0.208459	-20.8107	-0.224268	1	1stExon	NA
cg19635401	C6orf204	0.261019	-14.7345	-0.220677	6	Body	NA
cg19635401	PLN	0.261019	-14.7345	-0.220677	6	5'UTR	NA
cg15111469	LOX	0.284308	-22.2133	-0.219504	5	TSS1500	S_Shore
cg06064179	PLEKHM1P	0.25747	-14.5885	-0.219169	17	Body	N_Shelf
cg19081101	CHI3L1	0.264866	-14.118	-0.216516	1	TSS1500	NA
cg07759587	TLR8	0.251895	-25.0732	-0.215419	X	5'UTR;1stExon	NA
cg07759587	LOC349408	0.251895	-25.0732	-0.215419	X	Body	NA
cg19586698	OTUD6B	0.359335	-19.4084	-0.214495	8	3'UTR	NA
cg09324018	FAM49A	0.14962	-20.2524	-0.214024	2	5'UTR	NA
cg09417038	C21orf57	0.459757	-19.7326	-0.213509	21	Body	N_Shore
cg23100626	ASTL	0.473666	-19.125	-0.209478	2	TSS200	NA
cg24419391	CLDN3	0.370726	-25.0338	-0.20786	7	1stExon; 3'UTR;	Island
cg27244972	C21orf57	0.61708	-17.2828	-0.207003	21	Body	N_Shore
cg01232717	TCEB1	0.358077	-15.9368	-0.203926	8	Body	NA
cg06526020	NUDT3	0.316865	-14.1192	-0.203151	6	Body	NA
cg14773207	PSTPIP2	0.515832	-21.1332	-0.200486	18	3'UTR	NA
cg04794268	KIFC2	0.243478	-24.9892	-0.199983	8	TSS1500	N_Shore
cg04794268	CYHR1	0.243478	-24.9892	-0.199983	8	5'UTR; 1stExon	N_Shore
cg10934870	PCYOX1	0.314041	-13.4792	-0.199754	2	Body	S_Shelf
cg22712983	PNKD	0.420653	-13.5976	-0.199527	2	TSS1500; Body	N_Shore
cg00935504	HAGH	0.362003	-18.9936	-0.19952	16	Body	NA
cg27510066	CSGALNACT1	0.308554	-14.4821	-0.199211	8	5'UTR; Body;	NA
cg15612945	VPS54	0.305679	-15.5497	-0.198664	2	5'UTR	N_Shelf
cg18332229	ADAP1	0.300098	-17.7843	-0.196956	7	Body	N_Shelf
cg04205769	DPH5	0.247345	-16.8331	-0.196297	1	Body	N_Shelf
cg26466508	FILIP1	0.254628	-14.0678	-0.193962	6	TSS200	NA
cg02907402	TRIM31	0.507672	-13.8783	-0.192398	6	Body	NA
cg21830050	NOC2L	0.212681	-24.3917	-0.192087	1	Body	N_Shelf
cg11076954	SLC43A2	0.279077	-17.2469	-0.191279	17	Body	N_Shore
cg00944785	ARNT	0.181354	-17.5329	-0.190626	1	Body	NA
cg03418002	MAML3	0.244539	-13.7524	-0.18975	4	Body	N_Shore
cg11849798	ZNF706	0.165861	-15.298	-0.189378	8	3'UTR	NA
cg02579959	FLJ42289	0.320976	-13.8831	-0.187713	15	TSS1500; TSS200	S_Shore
cg05552035	GPR124	0.416771	-19.6755	-0.186696	8	Body	Island
cg22033476	THADA	0.261784	-16.6696	-0.186687	2	Body	NA
cg27387030	FMOD	0.22278	-15.6127	-0.186571	1	TSS1500	NA
cg15699693	MYOZ3	0.418402	-18.4769	-0.186202	5	Body	S_Shelf
cg01521397	TAF4	0.231865	-18.1686	-0.1852	20	Body	S_Shelf
cg23363263	WDFY1	0.294463	-15.8512	-0.184287	2	Body	NA
cg00011924	RNF222	0.305819	-15.1291	-0.183829	17	TSS200	NA
cg26298914	RAD51L1	0.274865	-15.1552	-0.18323	14	Body	NA
cg24168002	LASS6	0.217384	-21.1796	-0.182484	2	Body	NA
cg21073930	MAST1	0.551633	-18.4197	-0.181983	19	Body	Island
cg00009088	VPS37C	0.253038	-14.2469	-0.181971	11	TSS1500	S_Shore
cg03351487	STK39	0.37607	-14.8801	-0.181067	2	Body	NA
cg19069360	CACNA2D4	0.239829	-20.6497	-0.17959	12	Body	NA
cg06468454	P2RX5	0.425883	-22.107	-0.179454	17	Body	NA
cg26928972	CSTA	0.236664	-14.1418	-0.17942	3	TSS1500	NA
cg06509837	HCN2	0.196841	-21.5887	-0.179375	19	Body	N_Shore
cg13573582	RNF220	0.295261	-18.3455	-0.179083	1	Body	S_Shelf
cg24786174	ZNF516	0.422363	-36.9847	-0.177674	18	Body	S_Shelf
cg05890727	FBXO34	0.359632	-14.2273	-0.177557	14	5'UTR	N_Shore
cg08930843	ZNF438	0.208507	-16.1336	-0.17742	10	5'UTR; Body	NA
cg25344401	FOXK1	0.249713	-13.9394	-0.177388	7	Body	N_Shelf
cg04324615	FBLN7	0.292251	-30.2165	-0.177125	2	Body	N_Shore
cg21995068	LOC100134868	0.452981	-13.2306	-0.176874	20	TSS1500	N_Shore
cg23827950	KRTAP4-7	0.357275	-15.564	-0.176814	17	1stExon	NA
cg01253753	CLEC4D	0.279091	-17.2789	-0.176776	12	5'UTR; 1stExon	NA
cg19851816	TUBGCP6	0.154448	-13.0439	-0.176486	22	Body	Island
cg14277923	LHX3	0.286493	-15.9675	-0.176451	9	Body	Island
cg20814202	AATK	0.23007	-13.4082	-0.176248	17	Body	N_Shelf
cg13801402	BCL2L15	0.321935	-21.0211	-0.175821	1	1stExon	NA
cg20704555	JAZF1	0.258212	-14.9681	-0.174951	7	Body	NA
cg04858164	TCF12	0.336351	-14.7532	-0.173312	15	Body	NA
cg14187687	SAMD4A	0.258396	-15.76	-0.173016	14	Body	NA
cg06266189	NGEF	0.433768	-13.1353	-0.17289	2	Body	N_Shore
cg24496021	FCHSD2	0.263892	-13.8327	-0.172829	11	Body	NA
cg03155200	KCNQ1	0.251323	-16.7447	-0.172178	11	Body	NA
cg12101586	CYP1A1	0.260549	-13.6712	-0.172064	15	TSS1500	Island
cg11597277	SUMO1P1	0.366303	-13.3053	-0.171684	20	TSS200	NA
cg02253142	TMOD2	0.216053	-25.5771	-0.17164	15	5'UTR	S_Shelf
cg13623290	CDYL	0.365675	-18.2873	-0.171148	6	Body	S_Shelf
cg15228694	CYB5R2	0.320727	-13.2323	-0.170647	11	Body	N_Shelf
cg12405599	RPN1	0.239758	-13.0145	-0.170235	3	TSS1500	S_Shore
