# Supplementary material for: DNA Methylation Profiling Reveals the Change of Inflammation-Associated ZC3H12D in Leukoaraiosis
Source: Front Aging Neurosci. 2018 May 23;10:143. doi: 10.3389/fnagi.2018.00143 (PMC5974056; doi:10.3389/fnagi.2018.00143)
Supplement: Supplemental Table S4 — Differentially methylated loci and genes in LA progression. [file Table_4.XLS]

## Sheet: Differentially methylated genes
Target ID	Gene Symbol	LA Type II			Chromosome	UCSC_Refgene_Group	Relation_To_UCSC_CpG_Island
		Average_Beta	DiffScore (vs. Type I)	Delta Beta (vs. Type I)
cg19178509	DDR1	0.755749	18.4984	0.560633	6	TSS1500	N_Shore
cg17738613	GPC5	0.653621	22.549	0.5589	13	Body	NA
cg08522473	TAGLN3	0.89006	15.5656	0.541113	3	Body	NA
cg25420101	WDR41	0.804634	25.164	0.500272	5	Body	N_Shelf
cg01317752	VCX	0.833524	29.7767	0.487788	X	5'UTR	NA
cg26331135	CNTN4	0.803354	15.788	0.484902	3	5'UTR	S_Shelf
cg03075889	MAD1L1	0.899895	69.4218	0.470327	7	Body	Island
cg16999994	AP2A2	0.591214	15.0654	0.460997	11	Body	NA
cg27567580	GIPC2	0.497549	41.4735	0.453117	1	3'UTR	NA
cg10568066	RNF39	0.644989	16.5775	0.435679	6	Body	Island
cg14279361	C3	0.500351	39.9218	0.433522	19	TSS1500	NA
cg13401893	RNF39	0.621413	17.7456	0.41182	6	Body	Island
cg07382347	RNF39	0.525087	17.737	0.410954	6	Body	Island
cg12633154	RNF39	0.605255	15.7516	0.399405	6	Body	Island
cg04610028	RAB11B	0.471096	59.5399	0.399243	19	Body	N_Shore
cg23047825	IGF1R	0.686385	15.233	0.395849	15	Body	NA
cg18689402	ITPR1	0.890636	47.3968	0.358296	3	Body	NA
cg12169700	MAD1L1	0.867208	31.4616	0.35758	7	Body	NA
cg14220170	TRANK1	0.526974	24.6612	0.354526	3	Body	NA
cg15158891	DAB1	0.856421	17.7415	0.353874	1	Body	NA
cg13748354	NUDT1	0.900875	56.1268	0.346465	7	Body	N_Shelf
cg15877520	RNF39	0.423187	20.126	0.343172	6	Body	Island
cg09279736	RNF39	0.534027	17.7811	0.330081	6	Body	Island
cg00295418	MYOM2	0.815219	51.2611	0.330005	8	Body	NA
cg13185413	RNF39	0.503891	15.288	0.318215	6	Body	Island
cg09510698	HLA-DPB2	0.818312	70.9494	0.317329	6	Body	NA
cg21351392	AGPAT4	0.70616	14.6308	0.317234	6	Body	NA
cg23764766	ERC1	0.896818	38.106	0.313595	12	Body	NA
cg19862839	TBX4	0.8149	60.9995	0.303405	17	Body	S_Shelf
cg16178271	MAD1L1	0.910658	43.2878	0.297412	7	Body	N_Shore
cg03344051	HLA-DQB1	0.59315	13.082	0.297131	6	TSS1500	S_Shelf
cg07135405	UCKL1	0.448142	13.4011	0.297054	20	Body	S_Shore
cg07135405	MIR1914	0.448142	13.4011	0.297054	20	TSS200	S_Shore
cg12000995	KRTCAP3	0.778533	13.9071	0.290383	2	TSS200	Island
cg06249604	RNF39	0.395187	13.7698	0.287064	6	Body	Island
cg15392147	OR5A1	0.510756	46.6647	0.286927	11	TSS1500	NA
cg03343571	RNF39	0.475044	15.3474	0.284755	6	Body	Island
cg21192468	LHX3	0.731498	30.1719	0.278303	9	Body	Island
cg17611045	FGF12	0.544682	20.9773	0.275665	3	Body	NA
cg20249327	RNF39	0.422183	16.1876	0.27352	6	Body	Island
cg00101154	MRPL28	0.691826	18.441	0.272898	16	Body	Island
cg16078649	RNF39	0.52506	14.6527	0.264744	6	Body	Island
cg06048354	PCDHB4	0.627909	18.8802	0.264487	5	1stExon	N_Shore
cg07620573	FGF12	0.696608	19.0127	0.263713	3	Body	NA
cg21099111	RNASE3	0.5606	21.3526	0.262061	14	TSS1500	NA
cg25026992	PCDHB7	0.653678	24.9558	0.261556	5	1stExon; 3'UTR	S_Shore
cg00500359	OSBPL5	0.404938	16.9539	0.253483	11	5'UTR	NA
cg04820593	WNK3	0.56473	14.2858	0.2521	X	5'UTR	Island
cg04173586	DOT1L	0.687289	16.8584	0.248612	19	Body	S_Shore
cg02550950	HECW2	0.541868	25.6267	0.246194	2	Body	NA
cg05852276	PCDHB11	0.616827	14.2537	0.243569	5	1stExon	N_Shore
cg08270491	KIAA0196	0.758677	14.9601	0.240356	8	5'UTR	N_Shelf
cg04547181	C3	0.687628	34.5637	0.240006	19	TSS1500	NA
cg13918754	RNF39	0.27387	15.1907	0.239328	6	Body	Island
cg23830185	TNS1	0.592254	14.9778	0.235848	2	5'UTR	NA
cg13941682	PCGF3	0.54312	14.0773	0.229497	4	5'UTR	S_Shelf
cg24319171	IQSEC3	0.342348	15.7296	0.22691	12	5'UTR; Body	Island
cg18835078	PCDHGA1	0.84651	18.3469	0.226657	5	1stExon	Island
cg26987645	FMOD	0.551552	13.5726	0.225573	1	TSS200	NA
cg15574437	MAD1L1	0.706008	38.4672	0.224952	7	Body	Island
cg02592271	KRTCAP3	0.816877	15.3721	0.224556	2	Body	Island
cg25125450	RFPL2	0.8246	13.6273	0.222158	22	TSS1500	NA
cg14973240	CROCC	0.422833	17.7198	0.222113	1	Body	Island
cg15548427	MFSD1	0.374166	19.9736	0.221906	3	Body	S_Shore
cg26569309	PCDHB16	0.573861	16.2742	0.220434	5	1stExon	N_Shore
cg07744547	MYOM2	0.866142	18.8564	0.218341	8	Body	N_Shore
cg22098780	EFNB3	0.300525	22.1075	0.217887	17	3'UTR	NA
cg06468454	P2RX5	0.645396	25.4819	0.21781	17	Body	NA
cg04850659	ESPNP	0.425919	13.6706	0.213761	1	Body	Island
cg13216331	ROBLD3	0.421194	21.2191	0.213683	1	Body	S_Shore
cg25020666	YWHAG	0.346006	14.5556	0.21037	7	3'UTR	N_Shore
cg03155200	KCNQ1	0.462317	14.7314	0.209251	11	Body	NA
cg18363918	IGLON5	0.533936	29.7244	0.208716	19	Body	N_Shore
cg16997375	GSTT1	0.503205	14.7764	0.208485	22	TSS1500	S_Shore
cg11462099	ATP11A	0.527643	15.5441	0.207554	13	3'UTR	Island
cg24428913	WAS	0.596356	15.9607	0.20736	X	TSS1500	NA
cg24877093	PRMT2	0.734597	14.2588	0.207308	21	Body	Island
cg22190023	PCDHB7	0.629772	31.0366	0.206294	5	5'UTR; 1stExon	N_Shore
cg15699693	MYOZ3	0.629551	17.4137	0.205975	5	Body	S_Shelf
cg06204447	HLA-DRB1	0.841904	14.3224	0.205851	6	3'UTR	NA
cg04845466	KRTCAP3	0.787631	15.7517	0.205837	2	TSS200	Island
cg04845466	NRBP1	0.787631	15.7517	0.205837	2	3'UTR	Island
cg01727419	SH3PXD2A	0.856474	18.1502	0.203535	10	TSS1500	S_Shore
cg24678502	ANO7	0.522329	13.2183	0.20329	2	Body	N_Shore
cg21248554	KRTCAP3	0.759363	14.7764	0.200784	2	TSS200	Island
cg04836851	PCDHB16	0.715969	16.7916	0.198999	5	1stExon	N_Shore
cg02353916	LOC285550	0.42629	13.1463	0.198762	4	3'UTR	NA
cg14463292	FGF12	0.493992	27.6867	0.198599	3	Body	NA
cg10096929	TMEM79	0.507951	15.3217	0.198016	1	Body; 3'UTR	Island
cg22742001	GIT2	0.372777	13.1789	0.197707	12	TSS1500	N_Shore
cg04914946	METTL9	0.435861	13.9617	0.19699	16	Body	NA
cg04914946	IGSF6	0.435861	13.9617	0.19699	16	5'UTR; 1stExon	NA
cg10958002	TIMP4; SYN2	0.535837	15.6249	0.196364	3	1stExon; Body	Island
cg05313263	WDR25	0.40206	15.2082	0.195898	14	Body	NA
cg27387030	FMOD	0.419295	13.129	0.195141	1	TSS1500	NA
cg18537222	PPARG	0.476667	13.5016	0.194329	3	Body	NA
cg11618577	KRTCAP3	0.717108	15.0708	0.194025	2	Body	Island
cg08077617	CES1	0.762495	21.1558	0.192994	16	TSS1500	S_Shore
cg00211174	MCM2	0.434516	13.2214	0.192155	3	Body	NA
cg22943115	PDGFRB	0.421765	13.9468	0.192062	5	5'UTR	NA
cg10052190	C16orf52	0.274182	38.6023	0.191179	16	1stExon	Island
cg14522441	PCDHB11	0.765106	19.3089	0.190973	5	1stExon; 3'UTR	S_Shore
cg19069360	CACNA2D4	0.432313	14.6172	0.190514	12	Body	NA
cg02583091	SLC39A4	0.37833	29.5298	0.190063	8	Body	Island
cg01286685	RNF39	0.693479	18.3745	0.189674	6	Body	Island
cg16786808	EPHA4	0.578525	15.754	0.189353	2	Body	N_Shore
cg11900509	ANXA11	0.825252	14.5992	0.188635	10	5'UTR	NA
cg01124132	RFPL2	0.646821	18.0396	0.188441	22	TSS1500; TSS200; 5'UTR	NA
cg10555383	LYNX1	0.727181	14.0188	0.188324	8	TSS1500	S_Shore
cg23489630	ZNF234	0.816241	14.0428	0.187255	19	TSS1500	N_Shore
cg24514600	PVT1	0.555128	13.4599	0.187216	8	TSS1500	N_Shore
cg19586698	OTUD6B	0.558913	13.9637	0.186924	8	3'UTR	NA
cg25844590	PPFIBP2	0.521849	13.2401	0.186787	11	Body	NA
cg05425699	TNS3	0.754711	13.7692	0.186275	7	TSS1500	S_Shelf
cg01521397	TAF4	0.425134	14.8599	0.18579	20	Body	S_Shelf
cg10789050	OSBPL10	0.39178	23.6091	0.185743	3	Body	NA
cg15858239	NKAIN3	0.295454	23.6969	0.185517	8	1stExon; 5'UTR	Island
cg00813378	C1orf70	0.352859	16.6069	0.185142	1	Body	Island
cg01966791	MIR1914	0.412759	13.7191	0.184154	20	Body	S_Shore
cg01966791	UCKL1	0.412759	13.7191	0.184154	20	Body	S_Shore
cg03349091	PCDHB3	0.734417	22.0245	0.184107	5	1stExon	N_Shore
cg16049600	PCDHB11	0.579494	18.5768	0.183965	5	TSS200	N_Shore
cg24930416	SGOL2	0.692049	13.5626	0.183207	2	TSS1500	N_Shore
cg03860256	MOV10L1	0.467766	16.3992	0.182496	22	TSS200	Island
cg04771100	HTRA4	0.431815	14.9324	0.182302	8	Body	Island
cg04794268	KIFC2	0.426383	17.7434	0.182201	8	TSS1500	N_Shore
cg04794268	CYHR1	0.426383	17.7434	0.182201	8	5'UTR; 1stExon	N_Shore
cg05563515	RNF39	0.820115	15.2996	0.181998	6	Body	Island
cg12101586	CYP1A1	0.442792	41.4076	0.181148	15	TSS1500	Island
cg01462353	DHRS9	0.376764	15.5075	0.180284	2	Body	NA
cg02198513	TMEM156	0.447631	18.5358	0.180046	4	Body	NA
cg01248745	PCDHB16	0.425493	16.0736	0.179875	5	1stExon	N_Shore
cg25197500	WDR45L	0.468616	13.1631	0.179565	17	Body	NA
cg24958687	PCDHB5	0.451468	20.5093	0.179358	5	1stExon	N_Shore
cg14044785	THADA	0.438331	13.0122	0.179328	2	Body	NA
cg19526166	TMEM232	0.505062	15.9954	0.179174	5	TSS1500	NA
cg13623290	CDYL	0.556442	15.2802	0.178288	6	Body	S_Shelf
cg27576485	PTRF	0.589371	19.9364	0.178128	17	Body	Island
cg02929855	CACNA2D4	0.417288	13.2832	0.178106	12	Body	NA
cg00711072	LOC404266	0.389599	16.0283	0.178041	17	TSS200; Body;	Island
cg00711072	HOXB5	0.389599	16.0283	0.178041	17	3'UTR	Island
cg16162970	PACS2	0.389954	15.8925	0.177909	14	TSS1500	N_Shore
cg03466998	NLRP3	0.360415	13.4982	0.177718	1	TSS1500;5'UTR	NA
cg24742349	CAST	0.281934	33.7039	0.177657	5	1stExon; 5'UTR; Body;	Island
cg13570656	CYP1A1	0.405156	20.4175	0.177644	15	TSS1500	Island
cg23702046	TSPAN9	0.586461	20.4865	0.17741	12	Body	NA
cg06975018	ARG1	0.505354	13.1001	0.177318	6	TSS200	NA
cg19218082	COL4A2	0.960045	48.3159	0.177309	13	Body	S_Shore
cg21887193	AGAP3	0.314468	14.3814	0.176771	7	Body	S_Shore
cg17394623	CARS2	0.440855	19.0361	0.176437	13	Body	NA
cg10766475	RAB32	0.245674	26.3716	0.175948	6	TSS200	Island
cg18660345	MYL9	0.40756	22.4323	0.175837	20	TSS1500	Island
cg22657059	PCDHB8	0.493243	19.6484	0.175789	5	TSS200	N_Shore
cg27454412	C7orf50	0.379586	21.4807	0.175706	7	Body	Island
cg08665243	PCDHB16	0.550194	17.7436	0.175585	5	1stExon	N_Shore
cg25389087	MBP	0.425733	13.6651	0.175419	18	5'UTR	Island
cg17158414	KRTCAP3	0.808237	13.8934	0.17539	2	1stExon	Island
cg03098837	DPY19L2P4	0.258416	19.7392	0.175192	7	TSS200	Island
cg07787614	TNRC6C	0.570491	17.4123	0.175176	17	5'UTR	S_Shore
cg14773207	PSTPIP2	0.711159	19.7309	0.175004	18	3'UTR	NA
cg16020747	RALYL	0.390632	16.9063	0.174991	8	TSS200	N_Shore
cg08269974	ELANE	0.432542	14.1588	0.174945	19	Body	Island
cg23687466	RNH1	0.486934	14.4237	0.174896	11	5'UTR	N_Shore
cg26928972	CSTA	0.416849	13.328	0.17484	3	TSS1500	NA
cg11293016	PRKCG	0.640019	21.5208	0.174733	19	Body	S_Shore
cg09940188	SMYD4	0.493116	18.8613	0.174338	17	Body	NA
cg10548102	MGST1	0.621638	17.0797	0.174329	12	TSS1500; TSS200	NA
cg08224563	LYRM1	0.350191	15.5627	0.174147	16	5'UTR	S_Shelf
cg23947654	TANC1	0.659887	31.9972	0.173871	2	Body	NA
cg07110356	MPO	0.464828	13.7777	0.173855	17	Body	Island
cg19851816	TUBGCP6	0.328795	13.4704	0.173801	22	Body	Island
cg17582782	LOC283663	0.54163	17.1762	0.173688	15	TSS200	NA
cg11589287	ARHGEF10	0.623847	30.9938	0.173563	8	Body	NA
cg22199969	ALPI	0.514224	15.9631	0.173322	2	Body	Island
cg20813589	RNH1	0.471053	24.7726	0.172356	11	5'UTR	N_Shore
cg08818610	FAM65B	0.346277	20.9547	0.172335	6	5'UTR	Island
cg02343823	ZNF300	0.519512	26.4777	0.172271	5	TSS200	Island
cg04202620	ARHGEF10	0.512191	16.4602	0.172042	8	Body	NA
cg15371711	MYL9	0.213073	26.9687	0.171877	20	TSS200	S_Shore
cg17376609	SLITRK5	0.816388	28.3702	0.171784	13	Body	N_Shore
cg26402417	ENDOD1	0.397432	13.0514	0.171712	11	Body	NA
cg00963378	GJA3	0.296219	39.9431	0.171649	13	Body	Island
cg06657917	HCN2	0.841014	18.722	0.171601	19	Body	Island
cg05477834	PCDHB17	0.385563	18.4553	0.171594	5	Body	N_Shore
cg14363249	TMC1	0.429539	17.8347	0.171191	9	5'UTR	NA
cg15704521	GNA12	0.503588	16.1189	0.171105	7	Body	N_Shore
cg18591228	OSBPL5	0.385072	13.6466	0.170395	11	5'UTR	NA
cg21167985	ATP11A	0.345469	13.2701	0.170349	13	3'UTR	Island
cg16047279	CCR7	0.362028	-13.6763	-0.173381	17	Body	NA
cg00555420	TAPT1	0.419004	-16.1601	-0.173386	4	Body	NA
cg12733396	COL9A2	0.533825	-18.7416	-0.174725	1	TSS1500	S_Shore
cg12856392	ZNF107	0.591052	-19.1518	-0.177217	7	TSS1500	N_Shore
cg19504245	TNNT1	0.275505	-34.5377	-0.18062	19	TSS200	NA
cg19558972	IGLL1	0.25381	-41.2028	-0.181235	22	1stExon; 5'UTR	NA
cg20734569	SPINK8	0.312864	-16.3166	-0.185176	3	3'UTR	NA
cg25538415	DCAKD	0.2177	-18.3492	-0.189782	17	TSS1500; 5'UTR	S_Shore
cg18825221	RAD51L1	0.4563	-19.9503	-0.19043	14	Body	NA
cg02995710	EIF4E3	0.50761	-15.5496	-0.191578	3	TSS1500	S_Shore
cg26244164	DLC1	0.467225	-14.105	-0.192179	8	Body	N_Shore
cg10769989	LOC284379	0.604042	-14.6379	-0.192475	19	TSS200	NA
cg16251458	MTMR8	0.138388	-28.3347	-0.194669	X	Body	Island
cg06442844	ZCCHC12	0.306083	-24.1496	-0.195169	X	5'UTR	S_Shore
cg04750100	LCT	0.470387	-15.5361	-0.195292	2	TSS1500	NA
cg10218876	TNNT1	0.108632	-43.1074	-0.197831	19	TSS200	NA
cg16050897	SDK2	0.591134	-17.5636	-0.197999	17	Body	NA
cg02882979	MIR487B	0.615911	-18.5646	-0.199106	14	TSS200	NA
cg02882979	MIR539	0.615911	-18.5646	-0.199106	14	TSS1500	NA
cg18838701	TNNI3	0.297537	-32.2981	-0.199543	19	Body	S_Shore
cg11045746	FAM26F	0.242569	-16.7098	-0.199669	6	Body	S_Shore
cg16894943	LOC401630	0.333373	-13.5653	-0.206212	Y	TSS200	Island
cg16894943	LOC401629	0.333373	-13.5653	-0.206212	Y	TSS200	Island
cg00401665	MAGI2	0.520764	-15.3272	-0.229089	7	Body	NA
cg09496634	JPH3	0.566009	-45.5293	-0.230099	16	Body	N_Shelf
cg24147543	HLA-DRB1	0.0433469	-52.3682	-0.230899	6	Body	S_Shelf
cg13569207	ZNF862	0.534596	-13.0276	-0.232286	7	Body	S_Shore
cg15445000	MED1	0.43051	-22.9947	-0.233263	17	TSS1500	S_Shore
cg00920314	UBE2DNL	0.521047	-16.8693	-0.245213	X	Body	Island
cg22984282	HLA-DQB1	0.400031	-18.6545	-0.274737	6	Body	Island
cg00937982	SIM2;SIM2	0.129908	-28.8401	-0.292053	21	Body	Island
cg24800175	CACNA1A	0.0929747	-18.3389	-0.295031	19	Body	N_Shore
cg06061257	SDK2	0.440874	-21.1615	-0.296588	17	Body	NA
cg04054303	HLA-DQA1	0.320401	-13.4642	-0.301723	6	Body	NA
cg17714861	PRKAG2	0.62851	-48.6213	-0.306192	7	Body	S_Shore
cg03115532	LOC222699	0.119424	-50.8261	-0.323202	6	Body	N_Shore
cg20073472	PSORS1C3	0.449086	-53.8815	-0.344423	6	TSS1500	N_Shore
cg20049309	ZNF92	0.386363	-19.4808	-0.347283	7	5'UTR; Body	NA
cg16655091	ATP8A2	0.514793	-48.2236	-0.351049	13	Body	S_Shelf
cg18424635	HLA-DRB5	0.419461	-17.315	-0.355825	6	Body	S_Shore
cg01655658	HLA-L	0.0489764	-22.8851	-0.376426	6	Body	Island
cg08146865	NME6	0.498673	-57.9652	-0.387898	3	3'UTR	NA
cg26850117	C6orf208	0.172533	-13.7515	-0.392746	6	TSS1500	N_Shore
cg26850117	C6orf122	0.172533	-13.7515	-0.392746	6	Body	N_Shore
cg22499381	C1orf127	0.319595	-16.3588	-0.407083	1	TSS1500; Body	NA
cg14110168	MYO1F	0.389024	-13.5774	-0.407403	19	Body	N_Shore
cg18558969	BRUNOL4	0.261289	-18.4734	-0.440694	18	Body	N_Shore
cg09856996	KIF26A	0.184287	-14.0519	-0.516958	14	Body	S_Shore
cg01081438	BRDT	0.208417	-13.0405	-0.537901	1	5'UTR	S_Shelf
cg14708411	SLC12A7	0.347789	-39.81	-0.553995	5	Body	Island
cg21193926	TGFB3	0.0481741	-21.151	-0.586838	14	Body	NA
cg21838924	CLDN4	0.12391	-43.6684	-0.633305	7	TSS200	N_Shore
cg15441831	CLDN4	0.0998954	-37.4288	-0.660357	7	TSS200	N_Shore
cg23517115	LOC255167	0.164391	-48.4059	-0.685035	5	TSS1500	N_Shore
cg24470466	HLA-DQA1	0.060756	-29.1897	-0.77093	6	Body	NA

## Sheet: Hypomethylated genes
Target ID	Gene Symbol	LA Type I			Chromosome	UCSC_Refgene_Group	Relation_To_UCSC_CpG_Island
		Average_Beta	DiffScore (vs. Type I)	Delta Beta (vs. Type I)
cg24470466	HLA-DQA1	0.060756	-29.1897	-0.77093	6	Body	NA
cg23517115	LOC255167	0.164391	-48.4059	-0.685035	5	TSS1500	N_Shore
cg15441831	CLDN4	0.0998954	-37.4288	-0.660357	7	TSS200	N_Shore
cg21838924	CLDN4	0.12391	-43.6684	-0.633305	7	TSS200	N_Shore
cg21193926	TGFB3	0.0481741	-21.151	-0.586838	14	Body	NA
cg14708411	SLC12A7	0.347789	-39.81	-0.553995	5	Body	Island
cg01081438	BRDT	0.208417	-13.0405	-0.537901	1	5'UTR	S_Shelf
cg09856996	KIF26A	0.184287	-14.0519	-0.516958	14	Body	S_Shore
cg18558969	BRUNOL4	0.261289	-18.4734	-0.440694	18	Body	N_Shore
cg14110168	MYO1F	0.389024	-13.5774	-0.407403	19	Body	N_Shore
cg22499381	C1orf127	0.319595	-16.3588	-0.407083	1	TSS1500; Body	NA
cg26850117	C6orf208	0.172533	-13.7515	-0.392746	6	TSS1500	N_Shore
cg26850117	C6orf122	0.172533	-13.7515	-0.392746	6	Body	N_Shore
cg08146865	NME6	0.498673	-57.9652	-0.387898	3	3'UTR	NA
cg01655658	HLA-L	0.0489764	-22.8851	-0.376426	6	Body	Island
cg18424635	HLA-DRB5	0.419461	-17.315	-0.355825	6	Body	S_Shore
cg16655091	ATP8A2	0.514793	-48.2236	-0.351049	13	Body	S_Shelf
cg20049309	ZNF92	0.386363	-19.4808	-0.347283	7	5'UTR; Body	NA
cg20073472	PSORS1C3	0.449086	-53.8815	-0.344423	6	TSS1500	N_Shore
cg03115532	LOC222699	0.119424	-50.8261	-0.323202	6	Body	N_Shore
cg17714861	PRKAG2	0.62851	-48.6213	-0.306192	7	Body	S_Shore
cg04054303	HLA-DQA1	0.320401	-13.4642	-0.301723	6	Body	NA
cg06061257	SDK2	0.440874	-21.1615	-0.296588	17	Body	NA
cg24800175	CACNA1A	0.0929747	-18.3389	-0.295031	19	Body	N_Shore
cg00937982	SIM2;SIM2	0.129908	-28.8401	-0.292053	21	Body	Island
cg22984282	HLA-DQB1	0.400031	-18.6545	-0.274737	6	Body	Island
cg00920314	UBE2DNL	0.521047	-16.8693	-0.245213	X	Body	Island
cg15445000	MED1	0.43051	-22.9947	-0.233263	17	TSS1500	S_Shore
cg13569207	ZNF862	0.534596	-13.0276	-0.232286	7	Body	S_Shore
cg24147543	HLA-DRB1	0.0433469	-52.3682	-0.230899	6	Body	S_Shelf
cg09496634	JPH3	0.566009	-45.5293	-0.230099	16	Body	N_Shelf
cg00401665	MAGI2	0.520764	-15.3272	-0.229089	7	Body	NA
cg16894943	LOC401630	0.333373	-13.5653	-0.206212	Y	TSS200	Island
cg16894943	LOC401629	0.333373	-13.5653	-0.206212	Y	TSS200	Island
cg11045746	FAM26F	0.242569	-16.7098	-0.199669	6	Body	S_Shore
cg18838701	TNNI3	0.297537	-32.2981	-0.199543	19	Body	S_Shore
cg02882979	MIR487B	0.615911	-18.5646	-0.199106	14	TSS200	NA
cg02882979	MIR539	0.615911	-18.5646	-0.199106	14	TSS1500	NA
cg16050897	SDK2	0.591134	-17.5636	-0.197999	17	Body	NA
cg10218876	TNNT1	0.108632	-43.1074	-0.197831	19	TSS200	NA
cg04750100	LCT	0.470387	-15.5361	-0.195292	2	TSS1500	NA
cg06442844	ZCCHC12	0.306083	-24.1496	-0.195169	X	5'UTR	S_Shore
cg16251458	MTMR8	0.138388	-28.3347	-0.194669	X	Body	Island
cg10769989	LOC284379	0.604042	-14.6379	-0.192475	19	TSS200	NA
cg26244164	DLC1	0.467225	-14.105	-0.192179	8	Body	N_Shore
cg02995710	EIF4E3	0.50761	-15.5496	-0.191578	3	TSS1500	S_Shore
cg18825221	RAD51L1	0.4563	-19.9503	-0.19043	14	Body	NA
cg25538415	DCAKD	0.2177	-18.3492	-0.189782	17	TSS1500; 5'UTR	S_Shore
cg20734569	SPINK8	0.312864	-16.3166	-0.185176	3	3'UTR	NA
cg19558972	IGLL1	0.25381	-41.2028	-0.181235	22	1stExon; 5'UTR	NA
cg19504245	TNNT1	0.275505	-34.5377	-0.18062	19	TSS200	NA
cg12856392	ZNF107	0.591052	-19.1518	-0.177217	7	TSS1500	N_Shore
cg12733396	COL9A2	0.533825	-18.7416	-0.174725	1	TSS1500	S_Shore
cg00555420	TAPT1	0.419004	-16.1601	-0.173386	4	Body	NA
cg16047279	CCR7	0.362028	-13.6763	-0.173381	17	Body	NA

## Sheet: Hypermethylated genes
Target ID	Gene Symbol	LA Type I			Chromosome	UCSC_Refgene_Group	Relation_To_UCSC_CpG_Island
		Average_Beta	DiffScore (vs. Type I)	Delta Beta (vs. Type I)
cg21887193	AGAP3	0.314468	14.3814	0.176771	7	Body	S_Shore
cg21351392	AGPAT4	0.70616	14.6308	0.317234	6	Body	NA
cg22199969	ALPI	0.514224	15.9631	0.173322	2	Body	Island
cg24678502	ANO7	0.522329	13.2183	0.20329	2	Body	N_Shore
cg11900509	ANXA11	0.825252	14.5992	0.188635	10	5'UTR	NA
cg16999994	AP2A2	0.591214	15.0654	0.460997	11	Body	NA
cg06975018	ARG1	0.505354	13.1001	0.177318	6	TSS200	NA
cg11589287	ARHGEF10	0.623847	30.9938	0.173563	8	Body	NA
cg04202620	ARHGEF10	0.512191	16.4602	0.172042	8	Body	NA
cg11462099	ATP11A	0.527643	15.5441	0.207554	13	3'UTR	Island
cg21167985	ATP11A	0.345469	13.2701	0.170349	13	3'UTR	Island
cg10052190	C16orf52	0.274182	38.6023	0.191179	16	1stExon	Island
cg00813378	C1orf70	0.352859	16.6069	0.185142	1	Body	Island
cg14279361	C3	0.500351	39.9218	0.433522	19	TSS1500	NA
cg04547181	C3	0.687628	34.5637	0.240006	19	TSS1500	NA
cg27454412	C7orf50	0.379586	21.4807	0.175706	7	Body	Island
cg19069360	CACNA2D4	0.432313	14.6172	0.190514	12	Body	NA
cg02929855	CACNA2D4	0.417288	13.2832	0.178106	12	Body	NA
cg17394623	CARS2	0.440855	19.0361	0.176437	13	Body	NA
cg24742349	CAST	0.281934	33.7039	0.177657	5	1stExon; 5'UTR; Body;	Island
cg13623290	CDYL	0.556442	15.2802	0.178288	6	Body	S_Shelf
cg08077617	CES1	0.762495	21.1558	0.192994	16	TSS1500	S_Shore
cg26331135	CNTN4	0.803354	15.788	0.484902	3	5'UTR	S_Shelf
cg19218082	COL4A2	0.960045	48.3159	0.177309	13	Body	S_Shore
cg14973240	CROCC	0.422833	17.7198	0.222113	1	Body	Island
cg26928972	CSTA	0.416849	13.328	0.17484	3	TSS1500	NA
cg04794268	CYHR1	0.426383	17.7434	0.182201	8	5'UTR; 1stExon	N_Shore
cg12101586	CYP1A1	0.442792	41.4076	0.181148	15	TSS1500	Island
cg13570656	CYP1A1	0.405156	20.4175	0.177644	15	TSS1500	Island
cg15158891	DAB1	0.856421	17.7415	0.353874	1	Body	NA
cg19178509	DDR1	0.755749	18.4984	0.560633	6	TSS1500	N_Shore
cg01462353	DHRS9	0.376764	15.5075	0.180284	2	Body	NA
cg04173586	DOT1L	0.687289	16.8584	0.248612	19	Body	S_Shore
cg03098837	DPY19L2P4	0.258416	19.7392	0.175192	7	TSS200	Island
cg22098780	EFNB3	0.300525	22.1075	0.217887	17	3'UTR	NA
cg08269974	ELANE	0.432542	14.1588	0.174945	19	Body	Island
cg26402417	ENDOD1	0.397432	13.0514	0.171712	11	Body	NA
cg16786808	EPHA4	0.578525	15.754	0.189353	2	Body	N_Shore
cg23764766	ERC1	0.896818	38.106	0.313595	12	Body	NA
cg04850659	ESPNP	0.425919	13.6706	0.213761	1	Body	Island
cg08818610	FAM65B	0.346277	20.9547	0.172335	6	5'UTR	Island
cg17611045	FGF12	0.544682	20.9773	0.275665	3	Body	NA
cg07620573	FGF12	0.696608	19.0127	0.263713	3	Body	NA
cg14463292	FGF12	0.493992	27.6867	0.198599	3	Body	NA
cg26987645	FMOD	0.551552	13.5726	0.225573	1	TSS200	NA
cg27387030	FMOD	0.419295	13.129	0.195141	1	TSS1500	NA
cg27567580	GIPC2	0.497549	41.4735	0.453117	1	3'UTR	NA
cg22742001	GIT2	0.372777	13.1789	0.197707	12	TSS1500	N_Shore
cg00963378	GJA3	0.296219	39.9431	0.171649	13	Body	Island
cg15704521	GNA12	0.503588	16.1189	0.171105	7	Body	N_Shore
cg17738613	GPC5	0.653621	22.549	0.5589	13	Body	NA
cg16997375	GSTT1	0.503205	14.7764	0.208485	22	TSS1500	S_Shore
cg06657917	HCN2	0.841014	18.722	0.171601	19	Body	Island
cg02550950	HECW2	0.541868	25.6267	0.246194	2	Body	NA
cg09510698	HLA-DPB2	0.818312	70.9494	0.317329	6	Body	NA
cg03344051	HLA-DQB1	0.59315	13.082	0.297131	6	TSS1500	S_Shelf
cg06204447	HLA-DRB1	0.841904	14.3224	0.205851	6	3'UTR	NA
cg00711072	HOXB5	0.389599	16.0283	0.178041	17	3'UTR	Island
cg04771100	HTRA4	0.431815	14.9324	0.182302	8	Body	Island
cg23047825	IGF1R	0.686385	15.233	0.395849	15	Body	NA
cg18363918	IGLON5	0.533936	29.7244	0.208716	19	Body	N_Shore
cg04914946	IGSF6	0.435861	13.9617	0.19699	16	5'UTR; 1stExon	NA
cg24319171	IQSEC3	0.342348	15.7296	0.22691	12	5'UTR; Body	Island
cg18689402	ITPR1	0.890636	47.3968	0.358296	3	Body	NA
cg03155200	KCNQ1	0.462317	14.7314	0.209251	11	Body	NA
cg08270491	KIAA0196	0.758677	14.9601	0.240356	8	5'UTR	N_Shelf
cg04794268	KIFC2	0.426383	17.7434	0.182201	8	TSS1500	N_Shore
cg12000995	KRTCAP3	0.778533	13.9071	0.290383	2	TSS200	Island
cg02592271	KRTCAP3	0.816877	15.3721	0.224556	2	Body	Island
cg04845466	KRTCAP3	0.787631	15.7517	0.205837	2	TSS200	Island
cg21248554	KRTCAP3	0.759363	14.7764	0.200784	2	TSS200	Island
cg11618577	KRTCAP3	0.717108	15.0708	0.194025	2	Body	Island
cg17158414	KRTCAP3	0.808237	13.8934	0.17539	2	1stExon	Island
cg21192468	LHX3	0.731498	30.1719	0.278303	9	Body	Island
cg17582782	LOC283663	0.54163	17.1762	0.173688	15	TSS200	NA
cg02353916	LOC285550	0.42629	13.1463	0.198762	4	3'UTR	NA
cg00711072	LOC404266	0.389599	16.0283	0.178041	17	TSS200; Body;	Island
cg10555383	LYNX1	0.727181	14.0188	0.188324	8	TSS1500	S_Shore
cg08224563	LYRM1	0.350191	15.5627	0.174147	16	5'UTR	S_Shelf
cg03075889	MAD1L1	0.899895	69.4218	0.470327	7	Body	Island
cg12169700	MAD1L1	0.867208	31.4616	0.35758	7	Body	NA
cg16178271	MAD1L1	0.910658	43.2878	0.297412	7	Body	N_Shore
cg15574437	MAD1L1	0.706008	38.4672	0.224952	7	Body	Island
cg25389087	MBP	0.425733	13.6651	0.175419	18	5'UTR	Island
cg00211174	MCM2	0.434516	13.2214	0.192155	3	Body	NA
cg04914946	METTL9	0.435861	13.9617	0.19699	16	Body	NA
cg15548427	MFSD1	0.374166	19.9736	0.221906	3	Body	S_Shore
cg10548102	MGST1	0.621638	17.0797	0.174329	12	TSS1500; TSS200	NA
cg07135405	MIR1914	0.448142	13.4011	0.297054	20	TSS200	S_Shore
cg01966791	MIR1914	0.412759	13.7191	0.184154	20	Body	S_Shore
cg03860256	MOV10L1	0.467766	16.3992	0.182496	22	TSS200	Island
cg07110356	MPO	0.464828	13.7777	0.173855	17	Body	Island
cg00101154	MRPL28	0.691826	18.441	0.272898	16	Body	Island
cg18660345	MYL9	0.40756	22.4323	0.175837	20	TSS1500	Island
cg15371711	MYL9	0.213073	26.9687	0.171877	20	TSS200	S_Shore
cg00295418	MYOM2	0.815219	51.2611	0.330005	8	Body	NA
cg07744547	MYOM2	0.866142	18.8564	0.218341	8	Body	N_Shore
cg15699693	MYOZ3	0.629551	17.4137	0.205975	5	Body	S_Shelf
cg15858239	NKAIN3	0.295454	23.6969	0.185517	8	1stExon; 5'UTR	Island
cg03466998	NLRP3	0.360415	13.4982	0.177718	1	TSS1500;5'UTR	NA
cg04845466	NRBP1	0.787631	15.7517	0.205837	2	3'UTR	Island
cg13748354	NUDT1	0.900875	56.1268	0.346465	7	Body	N_Shelf
cg15392147	OR5A1	0.510756	46.6647	0.286927	11	TSS1500	NA
cg10789050	OSBPL10	0.39178	23.6091	0.185743	3	Body	NA
cg00500359	OSBPL5	0.404938	16.9539	0.253483	11	5'UTR	NA
cg18591228	OSBPL5	0.385072	13.6466	0.170395	11	5'UTR	NA
cg19586698	OTUD6B	0.558913	13.9637	0.186924	8	3'UTR	NA
cg06468454	P2RX5	0.645396	25.4819	0.21781	17	Body	NA
cg16162970	PACS2	0.389954	15.8925	0.177909	14	TSS1500	N_Shore
cg05852276	PCDHB11	0.616827	14.2537	0.243569	5	1stExon	N_Shore
cg14522441	PCDHB11	0.765106	19.3089	0.190973	5	1stExon; 3'UTR	S_Shore
cg16049600	PCDHB11	0.579494	18.5768	0.183965	5	TSS200	N_Shore
cg26569309	PCDHB16	0.573861	16.2742	0.220434	5	1stExon	N_Shore
cg04836851	PCDHB16	0.715969	16.7916	0.198999	5	1stExon	N_Shore
cg01248745	PCDHB16	0.425493	16.0736	0.179875	5	1stExon	N_Shore
cg08665243	PCDHB16	0.550194	17.7436	0.175585	5	1stExon	N_Shore
cg05477834	PCDHB17	0.385563	18.4553	0.171594	5	Body	N_Shore
cg03349091	PCDHB3	0.734417	22.0245	0.184107	5	1stExon	N_Shore
cg06048354	PCDHB4	0.627909	18.8802	0.264487	5	1stExon	N_Shore
cg24958687	PCDHB5	0.451468	20.5093	0.179358	5	1stExon	N_Shore
cg25026992	PCDHB7	0.653678	24.9558	0.261556	5	1stExon; 3'UTR	S_Shore
cg22190023	PCDHB7	0.629772	31.0366	0.206294	5	5'UTR; 1stExon	N_Shore
cg22657059	PCDHB8	0.493243	19.6484	0.175789	5	TSS200	N_Shore
cg18835078	PCDHGA1	0.84651	18.3469	0.226657	5	1stExon	Island
cg13941682	PCGF3	0.54312	14.0773	0.229497	4	5'UTR	S_Shelf
cg22943115	PDGFRB	0.421765	13.9468	0.192062	5	5'UTR	NA
cg18537222	PPARG	0.476667	13.5016	0.194329	3	Body	NA
cg25844590	PPFIBP2	0.521849	13.2401	0.186787	11	Body	NA
cg11293016	PRKCG	0.640019	21.5208	0.174733	19	Body	S_Shore
cg24877093	PRMT2	0.734597	14.2588	0.207308	21	Body	Island
cg14773207	PSTPIP2	0.711159	19.7309	0.175004	18	3'UTR	NA
cg27576485	PTRF	0.589371	19.9364	0.178128	17	Body	Island
cg24514600	PVT1	0.555128	13.4599	0.187216	8	TSS1500	N_Shore
cg04610028	RAB11B	0.471096	59.5399	0.399243	19	Body	N_Shore
cg10766475	RAB32	0.245674	26.3716	0.175948	6	TSS200	Island
cg16020747	RALYL	0.390632	16.9063	0.174991	8	TSS200	N_Shore
cg25125450	RFPL2	0.8246	13.6273	0.222158	22	TSS1500	NA
cg01124132	RFPL2	0.646821	18.0396	0.188441	22	TSS1500; TSS200; 5'UTR	NA
cg21099111	RNASE3	0.5606	21.3526	0.262061	14	TSS1500	NA
cg10568066	RNF39	0.644989	16.5775	0.435679	6	Body	Island
cg13401893	RNF39	0.621413	17.7456	0.41182	6	Body	Island
cg07382347	RNF39	0.525087	17.737	0.410954	6	Body	Island
cg12633154	RNF39	0.605255	15.7516	0.399405	6	Body	Island
cg15877520	RNF39	0.423187	20.126	0.343172	6	Body	Island
cg09279736	RNF39	0.534027	17.7811	0.330081	6	Body	Island
cg13185413	RNF39	0.503891	15.288	0.318215	6	Body	Island
cg06249604	RNF39	0.395187	13.7698	0.287064	6	Body	Island
cg03343571	RNF39	0.475044	15.3474	0.284755	6	Body	Island
cg20249327	RNF39	0.422183	16.1876	0.27352	6	Body	Island
cg16078649	RNF39	0.52506	14.6527	0.264744	6	Body	Island
cg13918754	RNF39	0.27387	15.1907	0.239328	6	Body	Island
cg01286685	RNF39	0.693479	18.3745	0.189674	6	Body	Island
cg05563515	RNF39	0.820115	15.2996	0.181998	6	Body	Island
cg23687466	RNH1	0.486934	14.4237	0.174896	11	5'UTR	N_Shore
cg20813589	RNH1	0.471053	24.7726	0.172356	11	5'UTR	N_Shore
cg13216331	ROBLD3	0.421194	21.2191	0.213683	1	Body	S_Shore
cg24930416	SGOL2	0.692049	13.5626	0.183207	2	TSS1500	N_Shore
cg01727419	SH3PXD2A	0.856474	18.1502	0.203535	10	TSS1500	S_Shore
cg02583091	SLC39A4	0.37833	29.5298	0.190063	8	Body	Island
cg17376609	SLITRK5	0.816388	28.3702	0.171784	13	Body	N_Shore
cg09940188	SMYD4	0.493116	18.8613	0.174338	17	Body	NA
cg01521397	TAF4	0.425134	14.8599	0.18579	20	Body	S_Shelf
cg08522473	TAGLN3	0.89006	15.5656	0.541113	3	Body	NA
cg23947654	TANC1	0.659887	31.9972	0.173871	2	Body	NA
cg19862839	TBX4	0.8149	60.9995	0.303405	17	Body	S_Shelf
cg14044785	THADA	0.438331	13.0122	0.179328	2	Body	NA
cg10958002	TIMP4; SYN2	0.535837	15.6249	0.196364	3	1stExon; Body	Island
cg14363249	TMC1	0.429539	17.8347	0.171191	9	5'UTR	NA
cg02198513	TMEM156	0.447631	18.5358	0.180046	4	Body	NA
cg19526166	TMEM232	0.505062	15.9954	0.179174	5	TSS1500	NA
cg10096929	TMEM79	0.507951	15.3217	0.198016	1	Body; 3'UTR	Island
cg07787614	TNRC6C	0.570491	17.4123	0.175176	17	5'UTR	S_Shore
cg23830185	TNS1	0.592254	14.9778	0.235848	2	5'UTR	NA
cg05425699	TNS3	0.754711	13.7692	0.186275	7	TSS1500	S_Shelf
cg14220170	TRANK1	0.526974	24.6612	0.354526	3	Body	NA
cg23702046	TSPAN9	0.586461	20.4865	0.17741	12	Body	NA
cg19851816	TUBGCP6	0.328795	13.4704	0.173801	22	Body	Island
cg07135405	UCKL1	0.448142	13.4011	0.297054	20	Body	S_Shore
cg01966791	UCKL1	0.412759	13.7191	0.184154	20	Body	S_Shore
cg01317752	VCX	0.833524	29.7767	0.487788	X	5'UTR	NA
cg24428913	WAS	0.596356	15.9607	0.20736	X	TSS1500	NA
cg05313263	WDR25	0.40206	15.2082	0.195898	14	Body	NA
cg25420101	WDR41	0.804634	25.164	0.500272	5	Body	N_Shelf
cg25197500	WDR45L	0.468616	13.1631	0.179565	17	Body	NA
cg04820593	WNK3	0.56473	14.2858	0.2521	X	5'UTR	Island
cg25020666	YWHAG	0.346006	14.5556	0.21037	7	3'UTR	N_Shore
cg23489630	ZNF234	0.816241	14.0428	0.187255	19	TSS1500	N_Shore
cg02343823	ZNF300	0.519512	26.4777	0.172271	5	TSS200	Island
