# Supplementary material for: DNA Methylation Profiling Reveals the Change of Inflammation-Associated ZC3H12D in Leukoaraiosis
Source: Front Aging Neurosci. 2018 May 23;10:143. doi: 10.3389/fnagi.2018.00143 (PMC5974056; doi:10.3389/fnagi.2018.00143)
Supplement: Supplemental Table S5 — Shared genes between LA occurrence and progression. [file Table_5.XLS]

## Sheet: Sheet1
Table S5. Shared genes between LA occurrence and progression
Target ID	Gene Symbol	Occurrence		Progression		Chromosome	UCSC_REFGENE_GROUP	RELATION_TO_UCSC_CPG_ISLAND
		DiffScore (Type I vs. Normal)	Delta Beta (Type I vs. Normal)	DiffScore (vs. Type I)	Delta Beta (vs. Type I)
cg19069360	CACNA2D4	-20.6497	-0.17959	14.6172	0.190514	12	Body	NA
cg13623290	CDYL	-18.2873	-0.171148	15.2802	0.178288	6	Body	S_Shelf
cg26928972	CSTA	-14.1418	-0.17942	13.328	0.17484	3	TSS1500	NA
cg04794268	CYHR1	-24.9892	-0.199983	17.7434	0.182201	8	5'UTR; 1stExon	N_Shore
cg12101586	CYP1A1	-13.6712	-0.172064	41.4076	0.181148	15	TSS1500	Island
cg13570656	CYP1A1	-17.6487	-0.227283	20.4175	0.177644	15	TSS1500	Island
cg27387030	FMOD	-15.6127	-0.186571	13.129	0.195141	1	TSS1500	NA
cg17738613	GPC5	-40.5956	-0.463267	22.549	0.5589	13	Body	NA
cg22984282	HLA-DQB1	18.1994	0.354112	-18.6545	-0.274737	6	Body	Island
cg18424635	HLA-DRB5	27.2349	0.42946	-17.315	-0.355825	6	Body	S_Shore
cg03155200	KCNQ1	-16.7447	-0.172178	14.7314	0.209251	11	Body	NA
cg04794268	KIFC2	-24.9892	-0.199983	17.7434	0.182201	8	TSS1500	N_Shore
cg15699693	MYOZ3	-18.4769	-0.186202	17.4137	0.205975	5	Body	S_Shelf
cg19586698	OTUD6B	-19.4084	-0.214495	13.9637	0.186924	8	3'UTR	NA
cg06468454	P2RX5	-22.107	-0.179454	25.4819	0.21781	17	Body	NA
cg14773207	PSTPIP2	-21.1332	-0.200486	19.7309	0.175004	18	3'UTR	NA
cg04610028	RAB11B	-18.4428	-0.519046	59.5399	0.399243	19	Body	N_Shore
cg01521397	TAF4	-18.1686	-0.1852	14.8599	0.18579	20	Body	S_Shelf
cg00555420	TAPT1	21.5876	0.311036	-16.1601	-0.173386	4	Body	NA
cg18838701	TNNI3	33.225	0.251439	-32.2981	-0.199543	19	Body	S_Shore
cg19504245	TNNT1	23.4682	0.212327	-34.5377	-0.18062	19	TSS200	NA
cg10218876	TNNT1	34.4625	0.204577	-43.1074	-0.197831	19	TSS200	NA
cg14220170	TRANK1	-24.3262	-0.25681	24.6612	0.354526	3	Body	NA
cg19851816	TUBGCP6	-13.0439	-0.176486	13.4704	0.173801	22	Body	Island
cg01317752	VCX	-30.8253	-0.504571	29.7767	0.487788	X	5'UTR	NA
cg25420101	WDR41	-36.9267	-0.321519	25.164	0.500272	5	Body	N_Shelf
cg06442844	ZCCHC12	20.3789	0.247489	-24.1496	-0.195169	X	5'UTR	S_Shore
cg07187855	DDR1	24.4537	0.227924	NA	NA	6	5'UTR	S_Shore
cg19178509	DDR1	NA	NA	18.4984	0.560633	6	TSS1500	N_Shore
cg06509837	HCN2	-21.5887	-0.179375	NA	NA	19	Body	N_Shore
cg06657917	HCN2	NA	NA	18.722	0.171601	19	Body	Island
cg14277923	LHX3	-15.9675	-0.176451	NA	NA	9	Body	Island
cg21192468	LHX3	NA	NA	30.1719	0.278303	9	Body	Island
cg09052185	HLA-DQA1	-24.4114	-0.310749	NA	NA	6	3'UTR	NA
cg04054303	HLA-DQA1	NA	NA	-13.4642	-0.301723	6	Body	NA
cg24470466	HLA-DQA1	NA	NA	-29.1897	-0.77093	6	Body	NA
cg07422412	LOC255167	-13.3849	-0.289081	NA	NA	5	Body	S_Shore
cg23517115	LOC255167	NA	NA	-48.4059	-0.685035	5	TSS1500	N_Shore
cg26298914	RAD51L1	-15.1552	-0.18323	NA	NA	14	Body	NA
cg18825221	RAD51L1	NA	NA	-19.9503	-0.19043	14	Body	NA
cg22033476	THADA	-16.6696	-0.186687	NA	NA	2	Body	NA
cg14044785	THADA	NA	NA	13.0122	0.179328	2	Body	NA
cg04845466	NRBP1	NA	NA	15.7517	0.205837	2	3'UTR	Island
cg05450979	NUBP1	-15.8351	-0.535698	NA	NA	16	Body	NA
