# Supplementary material for: DNA Methylation Profiling Reveals the Change of Inflammation-Associated ZC3H12D in Leukoaraiosis
Source: Front Aging Neurosci. 2018 May 23;10:143. doi: 10.3389/fnagi.2018.00143 (PMC5974056; doi:10.3389/fnagi.2018.00143)
Supplement: Supplemental Table S6 — Differentially methylated loci and genes between subjects with type II LA and healthy controls without LA. [file Table_6.XLS]

## Sheet: Differentially methylated genes
TargetID	Gene Symbol	LA Type II			Chromosome	UCSC_REFGENE_GROUP	RELATION_TO_UCSC_CPG_ISLAND
		Average_Beta	DiffScore (vs.Normal)	Delta Beta (vs.Normal)
cg24098252	GPR133	0.907462	39.4245	0.801058	12	Body	NA
cg20951645	BGN	0.91139	32.1825	0.664205	X	3'UTR	NA
cg03075889	MAD1L1	0.896719	21.7577	0.593609	7	Body	Island
cg14044167	NDRG1;NDRG1	0.618911	18.1596	0.571955	8	Body	NA
cg04131969	MYADML	0.749033	13.4709	0.563277	2	Body	N_Shore
cg08522473	TAGLN3	0.886139	15.2481	0.534361	3	Body	NA
cg12169700	MAD1L1	0.864513	15.5697	0.516023	7	Body	NA
cg06300880	CD80	0.84239	16.0355	0.502278	3	TSS1500	NA
cg05730108	FARP1	0.783374	14.7402	0.458728	13	Body	NA
cg24638099	HLA-DRB6	0.70585	14.9112	0.442622	6	Body	NA
cg00702561	PRRX2	0.765728	15.6448	0.438428	9	Body	N_Shore
cg27567580	GIPC2	0.490221	44.1259	0.431511	1	3'UTR	NA
cg23947654	TANC1	0.653351	15.7427	0.409362	2	Body	NA
cg18001722	GRK5	0.90108	54.6971	0.396607	10	Body	NA
cg26813483	C13orf16	0.420264	62.0555	0.373976	13	Body	S_Shore
cg10167978	CGNL1	0.828391	43.5335	0.371922	15	Body	NA
cg16554153	SAMD9	0.727068	35.2658	0.33028	7	5'UTR	NA
cg06106103	PDX1	0.405206	24.3503	0.323939	13	TSS1500	N_Shore
cg25637655	HLA-A	0.563541	13.714	0.311506	6	Body	S_Shore
cg08751451	PRKG1	0.670436	13.6498	0.299062	10	Body	NA
cg23365293	HLA-DRB5	0.763907	19.6659	0.282198	6	Body	Island
cg18918831	MUC4	0.840216	13.8293	0.278124	3	Body	Island
cg15392147	OR5A1	0.50287	43.4182	0.273154	11	TSS1500	NA
cg14766231	TTC32	0.678921	24.6513	0.267079	2	TSS1500	S_Shore
cg17608381	HLA-A	0.648618	14.5046	0.258836	6	Body	S_Shore
cg18363918	IGLON5	0.532019	24.5152	0.258696	19	Body	N_Shore
cg19773385	KIF1B	0.766941	13.3668	0.245011	1	Body	S_Shelf
cg05834845	MUC4	0.859026	18.6203	0.233836	3	Body	Island
cg23780110	ASXL2	0.385649	24.404	0.230415	2	Body	NA
cg21160290	ABO	0.737363	15.927	0.228718	9	Body	N_Shore
cg13771313	ATG16L2	0.631225	24.1003	0.226609	11	Body	Island
cg04715503	CLDN9	0.561851	20.1267	0.222163	16	1stExon	N_Shore
cg13224161	COL11A2	0.766714	15.6228	0.220233	6	Body	NA
cg01808030	RIBC2	0.356972	13.4423	0.219308	22	Body	Island
cg01808030	SMC1B	0.356972	13.4423	0.219308	22	TSS1500	Island
cg25181710	ASXL2	0.382586	21.9922	0.217784	2	Body	NA
cg24135491	SMTNL2	0.611764	25.2612	0.213443	17	TSS200	N_Shore
cg26670011	IL13RA1	0.493468	13.5096	0.213013	X	TSS1500	N_Shore
cg13375589	SMTNL2	0.553209	26.1449	0.21136	17	TSS200	N_Shore
cg02550950	HECW2	0.535524	42.4191	0.210723	2	Body	NA
cg09819656	NPAS3	0.586472	32.9571	0.20977	14	Body	Island
cg24319171	IQSEC3	0.3411	20.3937	0.208336	12	5'UTR	Island
cg15720535	AGPAT2	0.599611	18.0136	0.208036	9	TSS1500	Island
cg19662687	C1orf192	0.355631	23.7279	0.202789	1	TSS200	NA
cg11601967	MAD1L1	0.606515	16.4783	0.195296	7	Body	S_Shore
cg04006327	ATG16L2	0.681773	24.2209	0.194421	11	Body	Island
cg08744017	GPR64	0.613761	18.7991	0.193127	X	5'UTR	N_Shore
cg13235087	ULK1	0.790466	30.4063	0.191472	12	Body	S_Shelf
cg09141635	RBM47	0.774438	28.4095	0.190074	4	5'UTR	NA
cg15361291	SNED1	0.65007	14.14	0.188486	2	Body	N_Shore
cg21717724	PSMD5	0.779454	14.6054	0.188462	9	Body	N_Shore
cg15215348	PDE4C	0.544464	16.8402	0.187522	19	5'UTR	S_Shore
cg16020747	RALYL	0.388593	14.5726	0.186916	8	TSS200	N_Shore
cg04520169	HCG4P6	0.322971	13.0913	0.185976	6	TSS1500	Island
cg18221580	SUCLA2	0.774741	20.7996	0.185432	13	TSS1500	S_Shore
cg00601042	GALNT9	0.460504	15.3464	0.185024	12	Body	Island
cg08077617	CES1	0.755681	15.837	0.184592	16	TSS1500	S_Shore
cg01732984	SUCLA2	0.607768	20.3341	0.184587	13	TSS1500	S_Shore
cg21192468	LHX3	0.729164	23.7238	0.184398	9	Body	Island
cg09491120	FOXF2	0.57581	15.2338	0.183003	6	Body	S_Shore
cg24707573	SH2B2	0.596772	26.757	0.182508	7	Body	Island
cg15469871	LOC387646	0.370049	14.8531	0.182362	10	TSS200	Island
cg25896901	DCAF12L2	0.45976	21.9976	0.181667	X	TSS1500	S_Shore
cg12548638	EPHA10	0.563258	14.0044	0.181157	1	3'UTR	N_Shore
cg14170999	BAHCC1	0.540682	23.0953	0.181157	17	Body	Island
cg06483432	KIT	0.541833	14.3378	0.180271	4	TSS1500	N_Shore
cg07341007	MUC4	0.767235	14.7188	0.178658	3	Body	Island
cg17122213	MIB2	0.438236	25.024	0.178124	1	Body	Island
cg11820026	FXYD2	0.518612	44.6207	0.177883	11	TSS1500	NA
cg13617280	MGC16384	0.716315	15.3679	0.17647	12	TSS200	NA
cg13617280	SLC15A4	0.716315	15.3679	0.17647	12	Body	NA
cg26411441	HSPA12B	0.458109	15.8944	0.176343	20	3'UTR	S_Shore
cg14030904	ZC3H12D	0.491457	14.23	0.174911	6	TSS1500	NA
cg18126613	ACCN1	0.48882	14.5794	0.173287	17	Body	NA
cg00073460	ZC3H12D	0.545184	13.0832	0.172353	6	TSS1500	NA
cg23186825	GPR101	0.807476	15.081	0.171923	X	1stExon	N_Shore
cg01993818	NPAS3	0.698938	17.406	0.170095	14	3'UTR	Island
cg20456258	DGKQ	0.385678	-13.6334	-0.170725	4	Body	Island
cg04601775	HLA-DRB1	0.34661	-13.9423	-0.171767	6	1stExon	NA
cg07107916	PPP2R5A	0.518795	-14.3188	-0.173338	1	TSS1500	N_Shore
cg14024893	ENTPD2	0.618807	-15.7984	-0.185839	9	Body	Island
cg01652190	C22orf34	0.687524	-25.5389	-0.194729	22	Body	Island
cg07959070	C22orf34	0.64828	-18.0533	-0.215516	22	Body	Island
cg24848192	RFPL2	0.47678	-16.8585	-0.219479	22	TSS1500	NA
cg12949483	TMEM85	0.172405	-18.0092	-0.220757	15	TSS1500	NA
cg10769989	LOC284379	0.602808	-15.346	-0.223685	19	TSS200	NA
cg05256605	LOX	0.299703	-13.2027	-0.224467	5	Body	N_Shore
cg00436969	RESP18	0.423135	-16.2936	-0.226456	2	Body	S_Shore
cg16021939	LOC284379	0.585677	-16.1682	-0.240663	19	TSS200	NA
cg24426391	HTATIP2	0.287515	-15.1912	-0.246523	11	TSS1500	N_Shore
cg17666981	TRIM27	0.589321	-27.8312	-0.262161	6	Body	NA
cg24846009	IGSF21	0.489197	-28.5446	-0.272289	1	Body	NA
cg20049309	ZNF92	0.375274	-15.5772	-0.291901	7	5'UTR	NA
cg16655091	ATP8A2	0.511474	-42.5497	-0.296843	13	Body	S_Shelf
cg01248855	C17orf42	0.450135	-51.6276	-0.336594	17	TSS1500	S_Shore
cg04486839	C1orf192	0.513383	-47.3008	-0.350255	1	3'UTR	NA
cg08476485	SEMA5B	0.31822	-15.9307	-0.385539	3	5'UTR	NA
cg07422412	LOC255167	0.470023	-19.9365	-0.394615	5	Body	S_Shore
cg22499381	C1orf127	0.317414	-15.9268	-0.3965	1	TSS1500	NA
cg03706056	SETD4	0.367248	-14.2648	-0.408008	21	TSS1500	NA
cg18558969	BRUNOL4	0.258509	-17.0466	-0.411484	18	Body	N_Shore
cg25755428	MRI1	0.294509	-13.512	-0.435187	19	TSS1500	Island
cg03115532	LOC222699	0.119143	-16.5239	-0.439221	6	Body	N_Shore
cg25709790	DFNA5	0.352107	-14.8352	-0.453293	7	Body	NA
cg10222549	HLA-DQA1	0.320584	-14.0931	-0.47307	6	3'UTR	NA
cg14708411	SLC12A7	0.325932	-40.6166	-0.564337	5	Body	Island
cg17149911	AAK1	0.0305111	-51.5739	-0.577284	2	Body	NA
cg21193926	TGFB3	0.0478686	-21.5945	-0.579938	14	Body	NA
cg15613905	MCC	0.095462	-32.8044	-0.599266	5	Body	NA
cg10632770	KIAA1199	0.226638	-16.9253	-0.613743	15	5'UTR	NA
cg10506445	NR5A2	0.152605	-33.9791	-0.652546	1	Body	N_Shore
cg23517115	LOC255167	0.15674	-50.6446	-0.700004	5	TSS1500	N_Shore
cg24470466	HLA-DQA1	0.0599718	-27.7927	-0.747677	6	Body	NA

## Sheet: Hypermethylated genes
TargetID	Gene Symbol	LA Type II			Chromosome	UCSC_REFGENE_GROUP	RELATION_TO_UCSC_CPG_ISLAND
		Average_Beta	DiffScore (vs.Normal)	Delta Beta (vs.Normal)
cg24098252	GPR133	0.907462	39.4245	0.801058	12	Body	NA
cg20951645	BGN	0.91139	32.1825	0.664205	X	3'UTR	NA
cg03075889	MAD1L1	0.896719	21.7577	0.593609	7	Body	Island
cg14044167	NDRG1;NDRG1	0.618911	18.1596	0.571955	8	Body	NA
cg04131969	MYADML	0.749033	13.4709	0.563277	2	Body	N_Shore
cg08522473	TAGLN3	0.886139	15.2481	0.534361	3	Body	NA
cg12169700	MAD1L1	0.864513	15.5697	0.516023	7	Body	NA
cg06300880	CD80	0.84239	16.0355	0.502278	3	TSS1500	NA
cg05730108	FARP1	0.783374	14.7402	0.458728	13	Body	NA
cg24638099	HLA-DRB6	0.70585	14.9112	0.442622	6	Body	NA
cg00702561	PRRX2	0.765728	15.6448	0.438428	9	Body	N_Shore
cg27567580	GIPC2	0.490221	44.1259	0.431511	1	3'UTR	NA
cg23947654	TANC1	0.653351	15.7427	0.409362	2	Body	NA
cg18001722	GRK5	0.90108	54.6971	0.396607	10	Body	NA
cg26813483	C13orf16	0.420264	62.0555	0.373976	13	Body	S_Shore
cg10167978	CGNL1	0.828391	43.5335	0.371922	15	Body	NA
cg16554153	SAMD9	0.727068	35.2658	0.33028	7	5'UTR	NA
cg06106103	PDX1	0.405206	24.3503	0.323939	13	TSS1500	N_Shore
cg25637655	HLA-A	0.563541	13.714	0.311506	6	Body	S_Shore
cg08751451	PRKG1	0.670436	13.6498	0.299062	10	Body	NA
cg23365293	HLA-DRB5	0.763907	19.6659	0.282198	6	Body	Island
cg18918831	MUC4	0.840216	13.8293	0.278124	3	Body	Island
cg15392147	OR5A1	0.50287	43.4182	0.273154	11	TSS1500	NA
cg14766231	TTC32	0.678921	24.6513	0.267079	2	TSS1500	S_Shore
cg17608381	HLA-A	0.648618	14.5046	0.258836	6	Body	S_Shore
cg18363918	IGLON5	0.532019	24.5152	0.258696	19	Body	N_Shore
cg19773385	KIF1B	0.766941	13.3668	0.245011	1	Body	S_Shelf
cg05834845	MUC4	0.859026	18.6203	0.233836	3	Body	Island
cg23780110	ASXL2	0.385649	24.404	0.230415	2	Body	NA
cg21160290	ABO	0.737363	15.927	0.228718	9	Body	N_Shore
cg13771313	ATG16L2	0.631225	24.1003	0.226609	11	Body	Island
cg04715503	CLDN9	0.561851	20.1267	0.222163	16	1stExon	N_Shore
cg13224161	COL11A2	0.766714	15.6228	0.220233	6	Body	NA
cg01808030	RIBC2	0.356972	13.4423	0.219308	22	Body	Island
cg01808030	SMC1B	0.356972	13.4423	0.219308	22	TSS1500	Island
cg25181710	ASXL2	0.382586	21.9922	0.217784	2	Body	NA
cg24135491	SMTNL2	0.611764	25.2612	0.213443	17	TSS200	N_Shore
cg26670011	IL13RA1	0.493468	13.5096	0.213013	X	TSS1500	N_Shore
cg13375589	SMTNL2	0.553209	26.1449	0.21136	17	TSS200	N_Shore
cg02550950	HECW2	0.535524	42.4191	0.210723	2	Body	NA
cg09819656	NPAS3	0.586472	32.9571	0.20977	14	Body	Island
cg24319171	IQSEC3	0.3411	20.3937	0.208336	12	5'UTR	Island
cg15720535	AGPAT2	0.599611	18.0136	0.208036	9	TSS1500	Island
cg19662687	C1orf192	0.355631	23.7279	0.202789	1	TSS200	NA
cg11601967	MAD1L1	0.606515	16.4783	0.195296	7	Body	S_Shore
cg04006327	ATG16L2	0.681773	24.2209	0.194421	11	Body	Island
cg08744017	GPR64	0.613761	18.7991	0.193127	X	5'UTR	N_Shore
cg13235087	ULK1	0.790466	30.4063	0.191472	12	Body	S_Shelf
cg09141635	RBM47	0.774438	28.4095	0.190074	4	5'UTR	NA
cg15361291	SNED1	0.65007	14.14	0.188486	2	Body	N_Shore
cg21717724	PSMD5	0.779454	14.6054	0.188462	9	Body	N_Shore
cg15215348	PDE4C	0.544464	16.8402	0.187522	19	5'UTR	S_Shore
cg16020747	RALYL	0.388593	14.5726	0.186916	8	TSS200	N_Shore
cg04520169	HCG4P6	0.322971	13.0913	0.185976	6	TSS1500	Island
cg18221580	SUCLA2	0.774741	20.7996	0.185432	13	TSS1500	S_Shore
cg00601042	GALNT9	0.460504	15.3464	0.185024	12	Body	Island
cg08077617	CES1	0.755681	15.837	0.184592	16	TSS1500	S_Shore
cg01732984	SUCLA2	0.607768	20.3341	0.184587	13	TSS1500	S_Shore
cg21192468	LHX3	0.729164	23.7238	0.184398	9	Body	Island
cg09491120	FOXF2	0.57581	15.2338	0.183003	6	Body	S_Shore
cg24707573	SH2B2	0.596772	26.757	0.182508	7	Body	Island
cg15469871	LOC387646	0.370049	14.8531	0.182362	10	TSS200	Island
cg25896901	DCAF12L2	0.45976	21.9976	0.181667	X	TSS1500	S_Shore
cg12548638	EPHA10	0.563258	14.0044	0.181157	1	3'UTR	N_Shore
cg14170999	BAHCC1	0.540682	23.0953	0.181157	17	Body	Island
cg06483432	KIT	0.541833	14.3378	0.180271	4	TSS1500	N_Shore
cg07341007	MUC4	0.767235	14.7188	0.178658	3	Body	Island
cg17122213	MIB2	0.438236	25.024	0.178124	1	Body	Island
cg11820026	FXYD2	0.518612	44.6207	0.177883	11	TSS1500	NA
cg13617280	MGC16384	0.716315	15.3679	0.17647	12	TSS200	NA
cg13617280	SLC15A4	0.716315	15.3679	0.17647	12	Body	NA
cg26411441	HSPA12B	0.458109	15.8944	0.176343	20	3'UTR	S_Shore
cg14030904	ZC3H12D	0.491457	14.23	0.174911	6	TSS1500	NA
cg18126613	ACCN1	0.48882	14.5794	0.173287	17	Body	NA
cg00073460	ZC3H12D	0.545184	13.0832	0.172353	6	TSS1500	NA
cg23186825	GPR101	0.807476	15.081	0.171923	X	1stExon	N_Shore
cg01993818	NPAS3	0.698938	17.406	0.170095	14	3'UTR	Island

## Sheet: Hypomethylated genes
TargetID	Gene Symbol	LA Type II			Chromosome	UCSC_REFGENE_GROUP	RELATION_TO_UCSC_CPG_ISLAND
		Average_Beta	DiffScore (vs.Normal)	Delta Beta (vs.Normal)
cg24470466	HLA-DQA1	0.0599718	-27.7927	-0.747677	6	Body
cg23517115	LOC255167	0.15674	-50.6446	-0.700004	5	TSS1500	N_Shore
cg10506445	NR5A2	0.152605	-33.9791	-0.652546	1	Body	N_Shore
cg10632770	KIAA1199	0.226638	-16.9253	-0.613743	15	5'UTR
cg15613905	MCC	0.095462	-32.8044	-0.599266	5	Body
cg21193926	TGFB3	0.0478686	-21.5945	-0.579938	14	Body
cg17149911	AAK1	0.0305111	-51.5739	-0.577284	2	Body
cg14708411	SLC12A7	0.325932	-40.6166	-0.564337	5	Body	Island
cg10222549	HLA-DQA1	0.320584	-14.0931	-0.47307	6	3'UTR
cg25709790	DFNA5	0.352107	-14.8352	-0.453293	7	Body
cg03115532	LOC222699	0.119143	-16.5239	-0.439221	6	Body	N_Shore
cg25755428	MRI1	0.294509	-13.512	-0.435187	19	TSS1500	Island
cg18558969	BRUNOL4	0.258509	-17.0466	-0.411484	18	Body	N_Shore
cg03706056	SETD4	0.367248	-14.2648	-0.408008	21	TSS1500
cg22499381	C1orf127	0.317414	-15.9268	-0.3965	1	TSS1500
cg07422412	LOC255167	0.470023	-19.9365	-0.394615	5	Body	S_Shore
cg08476485	SEMA5B	0.31822	-15.9307	-0.385539	3	5'UTR
cg04486839	C1orf192	0.513383	-47.3008	-0.350255	1	3'UTR
cg01248855	C17orf42	0.450135	-51.6276	-0.336594	17	TSS1500	S_Shore
cg16655091	ATP8A2	0.511474	-42.5497	-0.296843	13	Body	S_Shelf
cg20049309	ZNF92	0.375274	-15.5772	-0.291901	7	5'UTR
cg24846009	IGSF21	0.489197	-28.5446	-0.272289	1	Body
cg17666981	TRIM27	0.589321	-27.8312	-0.262161	6	Body
cg24426391	HTATIP2	0.287515	-15.1912	-0.246523	11	TSS1500	N_Shore
cg16021939	LOC284379	0.585677	-16.1682	-0.240663	19	TSS200
cg00436969	RESP18	0.423135	-16.2936	-0.226456	2	Body	S_Shore
cg05256605	LOX	0.299703	-13.2027	-0.224467	5	Body	N_Shore
cg10769989	LOC284379	0.602808	-15.346	-0.223685	19	TSS200
cg12949483	TMEM85	0.172405	-18.0092	-0.220757	15	TSS1500
cg24848192	RFPL2	0.47678	-16.8585	-0.219479	22	TSS1500
cg07959070	C22orf34	0.64828	-18.0533	-0.215516	22	Body	Island
cg01652190	C22orf34	0.687524	-25.5389	-0.194729	22	Body	Island
cg14024893	ENTPD2	0.618807	-15.7984	-0.185839	9	Body	Island
cg07107916	PPP2R5A	0.518795	-14.3188	-0.173338	1	TSS1500	N_Shore
cg04601775	HLA-DRB1	0.34661	-13.9423	-0.171767	6	1stExon
cg20456258	DGKQ	0.385678	-13.6334	-0.170725	4	Body	Island
