# Supplementary material for: DNA Methylation Profiling Reveals the Change of Inflammation-Associated ZC3H12D in Leukoaraiosis
Source: Front Aging Neurosci. 2018 May 23;10:143. doi: 10.3389/fnagi.2018.00143 (PMC5974056; doi:10.3389/fnagi.2018.00143)
Supplement: Supplemental Table S7 — Enriched pathways implicated in occurrence and progression, respectively. [file Table_7.XLS]

## Sheet: GO pathways in occurrence
Table S7-A. Enriched gene ontology pathways implicated in LA occurrence
GO Category	Category name	Count	List Total	Pop Hits	Pop Total	Fold Enrichment	P value	(-)log p value	Benjamini-adjusted p value
GO:0019882	antigen processing and presentation	5	132	55	16792	11.5647	0.000886834	3.05216	0.522861
GO:0060333	interferon-gamma-mediated signaling pathway	5	132	71	16792	8.9586	0.00229548	2.63913	0.472115
GO:0002504	antigen processing and presentation of peptide or polysaccharide antigen via MHC class II	3	132	17	16792	22.4492	0.00760786	2.11874	0.796544
GO:0031295	T cell costimulation	4	132	78	16792	6.5237	0.0230922	1.63654	0.912454
GO:0019886	antigen processing and presentation of exogenous peptide antigen via MHC class II	4	132	92	16792	5.53096	0.035261	1.4527	0.964082
GO:0050852	T cell receptor signaling pathway	4	132	148	16792	3.43817	0.109325	0.96128	0.998989
GO:0006955	immune response	7	132	421	16792	2.11517	0.111827	0.951454	0.998631

## Sheet: GO pathways in progression
Table S7-B. Enriched gene ontology pathways implicated in LA progression
Term	Term	Count	List Total	Pop Hits	Pop Total	Fold Enrichment	p value	(-) log p value	Benjamini-adjusted p value
GO:0007416	synapse assembly	7	156	61	16792	12.3522	2.05044e-05	4.68815	0.0207376
GO:0007268	chemical synaptic transmission	11	156	240	16792	4.93355	7.91647e-05	4.10147	0.0396474
GO:0007156	homophilic cell adhesion via plasma membrane adhesion molecules	9	156	158	16792	6.13145	0.000109951	3.9588	0.0367657
GO:0016339	calcium-dependent cell-cell adhesion via plasma membrane cell adhesion molecules	5	156	28	16792	19.2216	0.000120312	3.91969	0.0302738
GO:0002504	antigen processing and presentation of peptide or polysaccharide antigen via MHC class II	4	156	17	16792	25.3273	0.000476989	3.32149	0.0929156
GO:0002381	immunoglobulin production involved in immunoglobulin mediated immune response	3	156	5	16792	64.5846	0.000831266	3.08026	0.132076
GO:0019886	antigen processing and presentation of exogenous peptide antigen via MHC class II	6	156	92	16792	7.02007	0.00162032	2.7904	0.210818
GO:0019882	antigen processing and presentation	5	156	55	16792	9.78555	0.00165217	2.78195	0.19042
GO:0002455	humoral immune response mediated by circulating immunoglobulin	3	156	7	16792	46.1319	0.00172457	2.76332	0.17799
GO:0007628	adult walking behavior	4	156	31	16792	13.8892	0.00286852	2.54234	0.254414
GO:0006955	immune response	11	156	421	16792	2.81247	0.0057648	2.23922	0.41559
GO:0031295	T cell costimulation	5	156	78	16792	6.90007	0.00586885	2.23145	0.394259
GO:0048839	inner ear development	4	156	41	16792	10.5016	0.00636066	2.1965	0.394465
GO:0033189	response to vitamin A	3	156	18	16792	17.9402	0.0117558	1.92975	0.578215
GO:0007399	nervous system development	8	156	287	16792	3.00045	0.0173112	1.76167	0.695718
GO:0032496	response to lipopolysaccharide	6	156	164	16792	3.93809	0.0181281	1.74165	0.689185
GO:0007568	aging	6	156	165	16792	3.91422	0.0185359	1.73199	0.675281
GO:0050770	regulation of axonogenesis	3	156	23	16792	14.0401	0.0188636	1.72438	0.660833
GO:0046777	protein autophosphorylation	6	156	172	16792	3.75492	0.0217109	1.66332	0.69293
GO:2001179	regulation of interleukin-10 secretion	2	156	3	16792	71.7607	0.0274386	1.56164	0.758698
GO:0060333	interferon-gamma-mediated signaling pathway	4	156	71	16792	6.06428	0.0279278	1.55396	0.748042
GO:0030324	lung development	4	156	76	16792	5.66532	0.033235	1.4784	0.791988
GO:0042904	9-cis-retinoic acid biosynthetic process	2	156	4	16792	53.8205	0.0364175	1.43869	0.807643
GO:0032673	regulation of interleukin-4 production	2	156	4	16792	53.8205	0.0364175	1.43869	0.807643
GO:0042130	negative regulation of T cell proliferation	3	156	37	16792	8.72765	0.045675	1.34032	0.863416
GO:0050852	T cell receptor signaling pathway	5	156	148	16792	3.63652	0.0483728	1.3154	0.868258
